# Supplementary material for: Minimally-invasive implantable device enhances brain cancer suppression
Source: EMBO Mol Med. 2024 Jun 20;16(7):1704–16. doi: 10.1038/s44321-024-00091-5 (PMC11250787; doi:10.1038/s44321-024-00091-5)
Supplement: Supplementary file 4 — Source data Fig. 2 [file 44321_2024_91_MOESM4_ESM.zip]

Archive with 3 entries (3 files):
- Figure 2E.xlsx
- Figure 2H.xlsx
- Figure 2G.xlsx
