# Supplementary material for: Minimally-invasive implantable device enhances brain cancer suppression
Source: EMBO Mol Med. 2024 Jun 20;16(7):1704–16. doi: 10.1038/s44321-024-00091-5 (PMC11250787; doi:10.1038/s44321-024-00091-5)
Supplement: Supplementary file 4 — Source data Fig. 2 [file 44321_2024_91_MOESM4_ESM.zip › Figure 2E.xlsx]

## Sheet: Sheet1
Outputs（V）
	Device 1	Device 2	Device 3	average	SD	Significant difference
Flat Film	2.11	1.85	1.96	1.97333	0.106562	0.0219614
Swiss Roll	2.9	2.37	2.85	2.70667	0.238933
