# Supplementary material for: Minimally-invasive implantable device enhances brain cancer suppression
Source: EMBO Mol Med. 2024 Jun 20;16(7):1704–16. doi: 10.1038/s44321-024-00091-5 (PMC11250787; doi:10.1038/s44321-024-00091-5)
Supplement: Supplementary file 4 — Source data Fig. 2 [file 44321_2024_91_MOESM4_ESM.zip › Figure 2H.xlsx]

## Sheet: Sheet1
Outputs（V）
	Device 1	device 2	device 3	average	SD	Sig.dif
Before package	1.83	1.93	1.67	1.81	0.107083	0.095618
After package	1.56	1.75	1.6	1.63667	0.0817856
