# Supplementary material for: Minimally-invasive implantable device enhances brain cancer suppression
Source: EMBO Mol Med. 2024 Jun 20;16(7):1704–16. doi: 10.1038/s44321-024-00091-5 (PMC11250787; doi:10.1038/s44321-024-00091-5)
Supplement: Supplementary file 4 — Source data Fig. 2 [file 44321_2024_91_MOESM4_ESM.zip › Figure 2G.xlsx]

## Sheet: Sheet1
operation window
	Swiss Roll	Flat Film	unit：mm
Device 1	3	17
Device 2	4	19
Device 3	4	18
average	3.66667	18
SD	0.471405	0.816497
Significant difference	0.000540395
