# Supplementary material for: Minimally-invasive implantable device enhances brain cancer suppression
Source: EMBO Mol Med. 2024 Jun 20;16(7):1704–16. doi: 10.1038/s44321-024-00091-5 (PMC11250787; doi:10.1038/s44321-024-00091-5)
Supplement: Supplementary file 5 — Source data Fig. 3 [file 44321_2024_91_MOESM5_ESM.zip]

Archive with 5 entries (5 files):
- Figure 3A.xlsx
- Figure 3D.xlsx
- Figure 3C.xlsx
- Fig 3E.jpg
- Figure 3B.xlsx
