# Supplementary material for: Minimally-invasive implantable device enhances brain cancer suppression
Source: EMBO Mol Med. 2024 Jun 20;16(7):1704–16. doi: 10.1038/s44321-024-00091-5 (PMC11250787; doi:10.1038/s44321-024-00091-5)
Supplement: Supplementary file 5 — Source data Fig. 3 [file 44321_2024_91_MOESM5_ESM.zip › Figure 3A.xlsx]

## Sheet: 新建文件1
X		CH1			sampling time
Sequence		Volt			7s
0	0	-1.12
1	9.5e-05	-0.8599			9.49642e-05
2	0.00019	-0.44
3	0.000285	-0.02
4	0.00038	0.16
5	0.000475	0.44
6	0.00057	0.8199
7	0.000665	1.139
8	0.00076	1.26
9	0.000855	1.039
10	0.00095	0.5399
11	0.001045	0.1
12	0.00114	-0.04
13	0.001235	-0.3599
14	0.00133	-0.88
15	0.001425	-1.179
16	0.00152	-1.1
17	0.001615	-0.74
18	0.00171	-0.32
19	0.001805	-0.02
20	0.0019	0.2799
21	0.001995	0.8199
22	0.00209	1.12
23	0.002185	1.159
24	0.00228	1.059
25	0.002375	0.6599
26	0.00247	0.2
27	0.002565	-0.08
28	0.00266	-0.3599
29	0.002755	-0.8
30	0.00285	-1.079
31	0.002945	-1
32	0.00304	-0.5999
33	0.003135	-0.1
34	0.00323	0.1399
35	0.003325	0.68
36	0.00342	1.1
37	0.003515	1.179
38	0.00361	0.9199
39	0.003705	0.7799
40	0.0038	0.74
41	0.003895	0.7799
42	0.00399	0.7199
43	0.004085	0.64
44	0.00418	0.5999
45	0.004275	0.5999
46	0.00437	0.5599
47	0.004465	0.5199
48	0.00456	0.68
49	0.004655	0.64
50	0.00475	0.5999
51	0.004845	0.5
52	0.00494	0.4
53	0.005035	0.3799
54	0.00513	0.32
55	0.005225	0.22
56	0.00532	0.1799
57	0.005415	0.16
58	0.00551	0.1399
59	0.005605	0.08
60	0.0057	0.04
61	0.005795	0.02
62	0.00589	0.02
63	0.005985	0
64	0.00608	0
65	0.006175	-0.05999
66	0.00627	-0.1
67	0.006365	-0.08
68	0.00646	-0.1
69	0.006555	-0.1199
70	0.00665	-0.1199
71	0.006745	-0.08
72	0.00684	-0.16
73	0.006935	-0.05999
74	0.00703	-0.1399
75	0.007125	-0.08
76	0.00722	-0.1799
77	0.007315	-0.1799
78	0.00741	-0.2
79	0.007505	-0.2399
80	0.0076	-0.2399
81	0.007695	-0.32
82	0.00779	-0.32
83	0.007885	-0.4
84	0.00798	-0.4
85	0.008075	-0.4199
86	0.00817	-0.4599
87	0.008265	-0.5999
88	0.00836	-0.5999
89	0.008455	-0.62
90	0.00855	-0.7
91	0.008645	-0.7599
92	0.00874	-0.9199
93	0.008835	-1.019
94	0.00893	-1.1
95	0.009025	-1.199
96	0.00912	-1.279
97	0.009215	-1.339
98	0.00931	-1.36
99	0.009405	-1.319
100	0.0095	-1.319
101	0.009595	-1.339
102	0.00969	-1.319
103	0.009785	-1.159
104	0.00988	-1.039
105	0.009975	-0.9799
106	0.01007	-0.9199
107	0.010165	-0.7799
108	0.01026	-0.5599
109	0.010355	-0.44
110	0.01045	-0.3599
111	0.010545	-0.1799
112	0.01064	-0.04
113	0.010735	0.05999
114	0.01083	0.1
115	0.010925	0.1799
116	0.01102	0.2799
117	0.011115	0.5
118	0.01121	0.7
119	0.011305	0.9
120	0.0114	1.139
121	0.011495	1.36
122	0.01159	1.48
123	0.011685	1.52
124	0.01178	1.52
125	0.011875	1.539
126	0.01197	1.52
127	0.012065	1.38
128	0.01216	1.179
129	0.012255	1.039
130	0.01235	0.8599
131	0.012445	0.62
132	0.01254	0.3599
133	0.012635	0.1199
134	0.01273	0
135	0.012825	0.02
136	0.01292	-0.1
137	0.013015	-0.3599
138	0.01311	-0.68
139	0.013205	-0.9199
140	0.0133	-1.1
141	0.013395	-1.22
142	0.01349	-1.26
143	0.013585	-1.179
144	0.01368	-0.9199
145	0.013775	-0.64
146	0.01387	-0.4
147	0.013965	-0.16
148	0.01406	0.08
149	0.014155	0.1799
150	0.01425	0.2799
151	0.014345	0.5799
152	0.01444	0.9
153	0.014535	1.139
154	0.01463	1.319
155	0.014725	1.419
156	0.01482	1.439
157	0.014915	1.36
158	0.01501	1.179
159	0.015105	0.9799
160	0.0152	0.62
161	0.015295	0.2599
162	0.01539	-0.02
163	0.015485	-0.1
164	0.01558	-0.3599
165	0.015675	-0.7599
166	0.01577	-1.1
167	0.015865	-1.24
168	0.01596	-1.179
169	0.016055	-0.9799
170	0.01615	-0.68
171	0.016245	-0.4
172	0.01634	-0.08
173	0.016435	0.1
174	0.01653	0.3799
175	0.016625	0.6599
176	0.01672	1
177	0.016815	1.22
178	0.01691	1.36
179	0.017005	1.299
180	0.0171	1.159
181	0.017195	0.9
182	0.01729	0.44
183	0.017385	0.05999
184	0.01748	-0.1199
185	0.017575	-0.44
186	0.01767	-0.8599
187	0.017765	-1.139
188	0.01786	-1.179
189	0.017955	-1.059
190	0.01805	-0.68
191	0.018145	-0.22
192	0.01824	0.05999
193	0.018335	0.2
194	0.01843	0.5599
195	0.018525	1.039
196	0.01862	1.279
197	0.018715	1.24
198	0.01881	1.059
199	0.018905	0.7199
200	0.019	0.2799
201	0.019095	-0.04
202	0.01919	-0.1799
203	0.019285	-0.5399
204	0.01938	-0.9799
205	0.019475	-1.22
206	0.01957	-1.059
207	0.019665	-0.64
208	0.01976	-0.1799
209	0.019855	0.1
210	0.01995	0.3799
211	0.020045	0.88
212	0.02014	1.159
213	0.020235	1.159
214	0.02033	0.88
215	0.020425	0.4199
216	0.02052	-0.02
217	0.020615	-0.1799
218	0.02071	-0.64
219	0.020805	-1.039
220	0.0209	-1.179
221	0.020995	-1
222	0.02109	-0.5999
223	0.021185	-0.22
224	0.02128	0
225	0.021375	0.4
226	0.02147	0.9199
227	0.021565	1.12
228	0.02166	1
229	0.021755	0.6599
230	0.02185	0.16
231	0.021945	-0.1799
232	0.02204	-0.68
233	0.022135	-1.079
234	0.02223	-1.1
235	0.022325	-0.8
236	0.02242	-0.34
237	0.022515	0.05999
238	0.02261	0.4599
239	0.022705	0.9199
240	0.0228	1.059
241	0.022895	0.9199
242	0.02299	0.6599
243	0.023085	0.5799
244	0.02318	0.4799
245	0.023275	0.44
246	0.02337	0.44
247	0.023465	0.3799
248	0.02356	0.2999
249	0.023655	0.4599
250	0.02375	0.4199
251	0.023845	0.32
252	0.02394	0.2799
253	0.024035	0.2399
254	0.02413	0.2399
255	0.024225	0.2399
256	0.02432	0.1399
257	0.024415	0.05999
258	0.02451	0.02
259	0.024605	0.02
260	0.0247	0
261	0.024795	-0.08
262	0.02489	-0.1399
263	0.024985	-0.16
264	0.02508	-0.1799
265	0.025175	-0.2
266	0.02527	-0.2399
267	0.025365	-0.2399
268	0.02546	-0.22
269	0.025555	-0.22
270	0.02565	-0.2399
271	0.025745	-0.2599
272	0.02584	-0.22
273	0.025935	-0.2399
274	0.02603	-0.2
275	0.026125	-0.2799
276	0.02622	-0.2599
277	0.026315	-0.2799
278	0.02641	-0.32
279	0.026505	-0.3599
280	0.0266	-0.3799
281	0.026695	-0.34
282	0.02679	-0.44
283	0.026885	-0.5799
284	0.02698	-0.5199
285	0.027075	-0.5399
286	0.02717	-0.5999
287	0.027265	-0.62
288	0.02736	-0.68
289	0.027455	-0.64
290	0.02755	-0.7599
291	0.027645	-0.8599
292	0.02774	-0.8599
293	0.027835	-0.9
294	0.02793	-0.9399
295	0.028025	-1.1
296	0.02812	-1.179
297	0.028215	-1.22
298	0.02831	-1.38
299	0.028405	-1.48
300	0.0285	-1.48
301	0.028595	-1.5
302	0.02869	-1.5
303	0.028785	-1.539
304	0.02888	-1.459
305	0.028975	-1.439
306	0.02907	-1.38
307	0.029165	-1.279
308	0.02926	-1.179
309	0.029355	-1.059
310	0.02945	-0.9599
311	0.029545	-0.8399
312	0.02964	-0.68
313	0.029735	-0.5199
314	0.02983	-0.3799
315	0.029925	-0.32
316	0.03002	-0.22
317	0.030115	-0.1199
318	0.03021	-0.05999
319	0.030305	-0.04
320	0.0304	0.1
321	0.030495	0.3599
322	0.03059	0.5599
323	0.030685	0.7599
324	0.03078	1
325	0.030875	1.159
326	0.03097	1.24
327	0.031065	1.279
328	0.03116	1.26
329	0.031255	1.299
330	0.03135	1.22
331	0.031445	1.019
332	0.03154	0.8399
333	0.031635	0.7199
334	0.03173	0.5199
335	0.031825	0.22
336	0.03192	-0.04
337	0.032015	-0.1199
338	0.03211	-0.22
339	0.032205	-0.2799
340	0.0323	-0.4
341	0.032395	-0.68
342	0.03249	-1
343	0.032585	-1.279
344	0.03268	-1.38
345	0.032775	-1.419
346	0.03287	-1.319
347	0.032965	-1.179
348	0.03306	-0.9599
349	0.033155	-0.7
350	0.03325	-0.4
351	0.033345	-0.16
352	0.03344	-0.04
353	0.033535	0.04
354	0.03363	0.2599
355	0.033725	0.64
356	0.03382	0.9199
357	0.033915	1.139
358	0.03401	1.22
359	0.034105	1.22
360	0.0342	1.179
361	0.034295	1.039
362	0.03439	0.8199
363	0.034485	0.4799
364	0.03458	0.1399
365	0.034675	-0.1
366	0.03477	-0.2
367	0.034865	-0.5199
368	0.03496	-0.8399
369	0.035055	-1.1
370	0.03515	-1.26
371	0.035245	-1.339
372	0.03534	-1.179
373	0.035435	-0.8599
374	0.03553	-0.5
375	0.035625	-0.22
376	0.03572	-0.05999
377	0.035815	0.1199
378	0.03591	0.4799
379	0.036005	0.8599
380	0.0361	1.059
381	0.036195	1.179
382	0.03629	1.22
383	0.036385	1.079
384	0.03648	0.7799
385	0.036575	0.4599
386	0.03667	0.1
387	0.036765	-0.1399
388	0.03686	-0.4
389	0.036955	-0.8399
390	0.03705	-1.12
391	0.037145	-1.179
392	0.03724	-1.12
393	0.037335	-0.8399
394	0.03743	-0.4199
395	0.037525	-0.05999
396	0.03762	0.1399
397	0.037715	0.5199
398	0.03781	0.9
399	0.037905	1.12
400	0.038	1.139
401	0.038095	1.079
402	0.03819	0.7199
403	0.038285	0.2599
404	0.03838	-0.04
405	0.038475	-0.1199
406	0.03857	-0.5199
407	0.038665	-0.9399
408	0.03876	-1.139
409	0.038855	-1.1
410	0.03895	-0.7799
411	0.039045	-0.2999
412	0.03914	0.02
413	0.039235	0.32
414	0.03933	0.74
415	0.039425	1.079
416	0.03952	1.179
417	0.039615	1.059
418	0.03971	0.6599
419	0.039805	0.1399
420	0.0399	-0.1
421	0.039995	-0.34
422	0.04009	-0.7799
423	0.040185	-1.1
424	0.04028	-1.079
425	0.040375	-0.7
426	0.04047	-0.2599
427	0.040565	0.08
428	0.04066	0.2799
429	0.040755	0.8199
430	0.04085	1.1
431	0.040945	1.12
432	0.04104	0.8399
433	0.041135	0.3599
434	0.04123	0
435	0.041325	-0.3599
436	0.04142	-0.88
437	0.041515	-1.079
438	0.04161	-0.8599
439	0.041705	-0.3599
440	0.0418	0.05999
441	0.041895	0.3799
442	0.04199	0.8599
443	0.042085	1.1
444	0.04218	1.059
445	0.042275	0.7199
446	0.04237	0.1799
447	0.042465	-0.04
448	0.04256	-0.88
449	0.042655	-1.52
450	0.04275	-1.699
451	0.042845	-1.159
452	0.04294	-0.44
453	0.043035	0
454	0.04313	0.05999
455	0.043225	0.02
456	0.04332	0.05999
457	0.043415	0.08
458	0.04351	0.05999
459	0.043605	0.1
460	0.0437	0.1
461	0.043795	0.1799
462	0.04389	0.05999
463	0.043985	0.08
464	0.04408	0.1399
465	0.044175	0.1399
466	0.04427	0.1399
467	0.044365	0.1799
468	0.04446	0.2
469	0.044555	0.2999
470	0.04465	0.3599
471	0.044745	0.4199
472	0.04484	0.4
473	0.044935	0.4799
474	0.04503	0.62
475	0.045125	0.64
476	0.04522	0.6599
477	0.045315	0.68
478	0.04541	0.7799
479	0.045505	0.9199
480	0.0456	0.9399
481	0.045695	0.9199
482	0.04579	1
483	0.045885	1.139
484	0.04598	1.179
485	0.046075	1.179
486	0.04617	1.179
487	0.046265	1.26
488	0.04636	1.38
489	0.046455	1.399
490	0.04655	1.38
491	0.046645	1.439
492	0.04674	1.539
493	0.046835	1.679
494	0.04693	1.659
495	0.047025	1.62
496	0.04712	1.64
497	0.047215	1.679
498	0.04731	1.64
499	0.047405	1.52
500	0.0475	1.38
501	0.047595	1.339
502	0.04769	1.279
503	0.047785	1.12
504	0.04788	0.9199
505	0.047975	0.8199
506	0.04807	0.74
507	0.048165	0.5599
508	0.04826	0.4
509	0.048355	0.3599
510	0.04845	0.1799
511	0.048545	0.1199
512	0.04864	0.08
513	0.048735	-0.04
514	0.04883	-0.04
515	0.048925	-0.16
516	0.04902	-0.2599
517	0.049115	-0.5
518	0.04921	-0.74
519	0.049305	-0.9399
520	0.0494	-1.059
521	0.049495	-1.179
522	0.04959	-1.299
523	0.049685	-1.339
524	0.04978	-1.22
525	0.049875	-1.1
526	0.04997	-1.019
527	0.050065	-0.8199
528	0.05016	-0.5799
529	0.050255	-0.3799
530	0.05035	-0.22
531	0.050445	0
532	0.05054	0.1199
533	0.050635	0.1
534	0.05073	0.2
535	0.050825	0.3799
536	0.05092	0.6599
537	0.051015	0.9799
538	0.05111	1.26
539	0.051205	1.439
540	0.0513	1.5
541	0.051395	1.439
542	0.05149	1.38
543	0.051585	1.139
544	0.05168	0.8199
545	0.051775	0.4599
546	0.05187	0.22
547	0.051965	0.08
548	0.05206	0
549	0.052155	-0.22
550	0.05225	-0.5199
551	0.052345	-0.7799
552	0.05244	-0.9799
553	0.052535	-1.199
554	0.05263	-1.279
555	0.052725	-1.179
556	0.05282	-0.9599
557	0.052915	-0.7599
558	0.05301	-0.5599
559	0.053105	-0.2
560	0.0532	0.1
561	0.053295	0.2
562	0.05339	0.5
563	0.053485	0.8
564	0.05358	1.139
565	0.053675	1.38
566	0.05377	1.419
567	0.053865	1.279
568	0.05396	0.9599
569	0.054055	0.6599
570	0.05415	0.3599
571	0.054245	0.04
572	0.05434	-0.1399
573	0.054435	-0.3599
574	0.05453	-0.6599
575	0.054625	-0.9799
576	0.05472	-1.22
577	0.054815	-1.22
578	0.05491	-1.079
579	0.055005	-0.7599
580	0.0551	-0.4199
581	0.055195	-0.1199
582	0.05529	0.04
583	0.055385	0.34
584	0.05548	0.8599
585	0.055575	1.199
586	0.05567	1.279
587	0.055765	1.179
588	0.05586	0.9799
589	0.055955	0.5799
590	0.05605	0.1199
591	0.056145	-0.08
592	0.05624	-0.32
593	0.056335	-0.7199
594	0.05643	-1.079
595	0.056525	-1.22
596	0.05662	-1.079
597	0.056715	-0.7599
598	0.05681	-0.4
599	0.056905	-0.08
600	0.057	0.1399
601	0.057095	0.5399
602	0.05719	0.9
603	0.057285	1.12
604	0.05738	1.199
605	0.057475	1.079
606	0.05757	0.64
607	0.057665	0.1199
608	0.05776	-0.1
609	0.057855	-0.4599
610	0.05795	-0.9399
611	0.058045	-1.22
612	0.05814	-1.079
613	0.058235	-0.8199
614	0.05833	-0.4
615	0.058425	-0.04
616	0.05852	0.2599
617	0.058615	0.68
618	0.05871	1.019
619	0.058805	1.159
620	0.0589	1
621	0.058995	0.62
622	0.05909	0.1
623	0.059185	-0.1399
624	0.05928	-0.44
625	0.059375	-0.9599
626	0.05947	-1.199
627	0.059565	-1.079
628	0.05966	-0.5799
629	0.059755	-0.1
630	0.05985	0.1399
631	0.059945	0.6599
632	0.06004	1.059
633	0.060135	1.1
634	0.06023	1.059
635	0.060325	1
636	0.06042	0.9399
637	0.060515	0.9799
638	0.06061	0.9399
639	0.060705	0.9
640	0.0608	0.9
641	0.060895	0.88
642	0.06099	0.8399
643	0.061085	0.8399
644	0.06118	0.7799
645	0.061275	0.74
646	0.06137	0.7199
647	0.061465	0.68
648	0.06156	0.9799
649	0.061655	0.9199
650	0.06175	0.9
651	0.061845	0.8399
652	0.06194	0.7199
653	0.062035	0.64
654	0.06213	0.6599
655	0.062225	0.7
656	0.06232	0.5599
657	0.062415	0.4199
658	0.06251	0.4
659	0.062605	0.4199
660	0.0627	0.3599
661	0.062795	0.2
662	0.06289	0.1399
663	0.062985	0.22
664	0.06308	0.22
665	0.063175	0.1799
666	0.06327	0.1
667	0.063365	0.04
668	0.06346	0.02
669	0.063555	0
670	0.06365	-0.02
671	0.063745	-0.1
672	0.06384	-0.16
673	0.063935	-0.16
674	0.06403	-0.1799
675	0.064125	-0.22
676	0.06422	-0.2599
677	0.064315	-0.22
678	0.06441	-0.2
679	0.064505	-0.2399
680	0.0646	-0.2799
681	0.064695	-0.2599
682	0.06479	-0.2399
683	0.064885	-0.2799
684	0.06498	-0.2599
685	0.065075	-0.32
686	0.06517	-0.34
687	0.065265	-0.3599
688	0.06536	-0.32
689	0.065455	-0.4199
690	0.06555	-0.4799
691	0.065645	-0.4599
692	0.06574	-0.5199
693	0.065835	-0.5999
694	0.06593	-0.7199
695	0.066025	-0.8199
696	0.06612	-0.9599
697	0.066215	-1.059
698	0.06631	-1.179
699	0.066405	-1.279
700	0.0665	-1.36
701	0.066595	-1.419
702	0.06669	-1.439
703	0.066785	-1.5
704	0.06688	-1.52
705	0.066975	-1.52
706	0.06707	-1.48
707	0.067165	-1.439
708	0.06726	-1.36
709	0.067355	-1.339
710	0.06745	-1.22
711	0.067545	-1.039
712	0.06764	-0.9599
713	0.067735	-0.88
714	0.06783	-0.74
715	0.067925	-0.5799
716	0.06802	-0.44
717	0.068115	-0.34
718	0.06821	-0.2
719	0.068305	-0.08
720	0.0684	0
721	0.068495	0.04
722	0.06859	0.2
723	0.068685	0.5
724	0.06878	0.74
725	0.068875	0.9
726	0.06897	1.039
727	0.069065	1.159
728	0.06916	1.299
729	0.069255	1.319
730	0.06935	1.24
731	0.069445	1.159
732	0.06954	1.059
733	0.069635	0.9399
734	0.06973	0.7
735	0.069825	0.4599
736	0.06992	0.2
737	0.070015	0.05999
738	0.07011	-0.05999
739	0.070205	-0.22
740	0.0703	-0.34
741	0.070395	-0.5199
742	0.07049	-0.68
743	0.070585	-0.9799
744	0.07068	-1.299
745	0.070775	-1.439
746	0.07087	-1.399
747	0.070965	-1.26
748	0.07106	-1.159
749	0.071155	-0.9799
750	0.07125	-0.7199
751	0.071345	-0.34
752	0.07144	-0.16
753	0.071535	-0.1
754	0.07163	0.1
755	0.071725	0.3599
756	0.07182	0.62
757	0.071915	0.8599
758	0.07201	1.1
759	0.072105	1.24
760	0.0722	1.22
761	0.072295	1.159
762	0.07239	0.9799
763	0.072485	0.6599
764	0.07258	0.2599
765	0.072675	-0.04
766	0.07277	-0.1399
767	0.072865	-0.2399
768	0.07296	-0.6599
769	0.073055	-1.019
770	0.07315	-1.26
771	0.073245	-1.299
772	0.07334	-1.199
773	0.073435	-1.039
774	0.07353	-0.7799
775	0.073625	-0.44
776	0.07372	-0.1199
777	0.073815	0.02
778	0.07391	0.2399
779	0.074005	0.5799
780	0.0741	0.88
781	0.074195	1.1
782	0.07429	1.22
783	0.074385	1.179
784	0.07448	1
785	0.074575	0.64
786	0.07467	0.16
787	0.074765	-0.1199
788	0.07486	-0.2599
789	0.074955	-0.62
790	0.07505	-1.059
791	0.075145	-1.26
792	0.07524	-1.22
793	0.075335	-0.9399
794	0.07543	-0.5399
795	0.075525	-0.2
796	0.07562	0.02
797	0.075715	0.2999
798	0.07581	0.74
799	0.075905	1.059
800	0.076	1.159
801	0.076095	1.139
802	0.07619	0.9199
803	0.076285	0.5399
804	0.07638	0.1
805	0.076475	-0.05999
806	0.07657	-0.2999
807	0.076665	-0.7599
808	0.07676	-1.139
809	0.076855	-1.139
810	0.07695	-0.88
811	0.077045	-0.44
812	0.07714	-0.08
813	0.077235	0.1199
814	0.07733	0.64
815	0.077425	1.059
816	0.07752	1.179
817	0.077615	1.059
818	0.07771	0.8199
819	0.077805	0.3799
820	0.0779	0
821	0.077995	-0.2799
822	0.07809	-0.6599
823	0.078185	-0.9799
824	0.07828	-1.059
825	0.078375	-0.8599
826	0.07847	-0.4599
827	0.078565	-0.02
828	0.07866	0.2
829	0.078755	0.62
830	0.07885	1
831	0.078945	1.12
832	0.07904	1.019
833	0.079135	0.5799
834	0.07923	0.04
835	0.079325	-0.22
836	0.07942	-0.68
837	0.079515	-1.019
838	0.07961	-1
839	0.079705	-0.5399
840	0.0798	-0.04
841	0.079895	0.22
842	0.07999	0.6599
843	0.080085	1.019
844	0.08018	1.12
845	0.080275	1.12
846	0.08037	1.079
847	0.080465	1.019
848	0.08056	1.22
849	0.080655	1.52
850	0.08075	1.5
851	0.080845	1.439
852	0.08094	1.36
853	0.081035	1.339
854	0.08113	1.36
855	0.081225	1.299
856	0.08132	1.24
857	0.081415	1.179
858	0.08151	1.139
859	0.081605	1.059
860	0.0817	1
861	0.081795	0.9799
862	0.08189	0.9399
863	0.081985	0.8599
864	0.08208	0.8
865	0.082175	0.74
866	0.08227	0.6599
867	0.082365	0.64
868	0.08246	0.5799
869	0.082555	0.4599
870	0.08265	0.44
871	0.082745	0.4199
872	0.08284	0.34
873	0.082935	0.2599
874	0.08303	0.2399
875	0.083125	0.22
876	0.08322	0.16
877	0.083315	0.1
878	0.08341	0.08
879	0.083505	0.05999
880	0.0836	0
881	0.083695	-0.04
882	0.08379	-0.05999
883	0.083885	-0.05999
884	0.08398	-0.02
885	0.084075	-0.1
886	0.08417	-0.1199
887	0.084265	-0.08
888	0.08436	-0.04
889	0.084455	-0.05999
890	0.08455	-0.1199
891	0.084645	-0.1399
892	0.08474	-0.2
893	0.084835	-0.3599
894	0.08493	-0.5199
895	0.085025	-0.62
896	0.08512	-0.7
897	0.085215	-0.8399
898	0.08531	-0.9799
899	0.085405	-1.059
900	0.0855	-1.139
901	0.085595	-1.22
902	0.08569	-1.279
903	0.085785	-1.279
904	0.08588	-1.279
905	0.085975	-1.299
906	0.08607	-1.279
907	0.086165	-1.24
908	0.08626	-1.1
909	0.086355	-1.019
910	0.08645	-0.9799
911	0.086545	-0.8399
912	0.08664	-0.6599
913	0.086735	-0.5
914	0.08683	-0.2999
915	0.086925	-0.1199
916	0.08702	0.05999
917	0.087115	0.1399
918	0.08721	0.2
919	0.087305	0.32
920	0.0874	0.44
921	0.087495	0.6599
922	0.08759	0.8399
923	0.087685	1.1
924	0.08778	1.279
925	0.087875	1.399
926	0.08797	1.459
927	0.088065	1.5
928	0.08816	1.52
929	0.088255	1.459
930	0.08835	1.279
931	0.088445	1.1
932	0.08854	0.9799
933	0.088635	0.8
934	0.08873	0.5399
935	0.088825	0.2599
936	0.08892	0.04
937	0.089015	0.02
938	0.08911	-0.1
939	0.089205	-0.3599
940	0.0893	-0.7199
941	0.089395	-0.9199
942	0.08949	-1.079
943	0.089585	-1.159
944	0.08968	-1.22
945	0.089775	-1.139
946	0.08987	-0.88
947	0.089965	-0.62
948	0.09006	-0.3599
949	0.090155	-0.16
950	0.09025	0.08
951	0.090345	0.2
952	0.09044	0.3799
953	0.090535	0.5599
954	0.09063	0.8399
955	0.090725	1.139
956	0.09082	1.339
957	0.090915	1.38
958	0.09101	1.319
959	0.091105	1.199
960	0.0912	0.9799
961	0.091295	0.5799
962	0.09139	0.16
963	0.091485	-0.02
964	0.09158	-0.08
965	0.091675	-0.4199
966	0.09177	-0.8
967	0.091865	-1.079
968	0.09196	-1.179
969	0.092055	-1.139
970	0.09215	-0.9399
971	0.092245	-0.7
972	0.09234	-0.3599
973	0.092435	-0.04
974	0.09253	0.22
975	0.092625	0.3599
976	0.09272	0.5999
977	0.092815	0.9399
978	0.09291	1.22
979	0.093005	1.319
980	0.0931	1.26
981	0.093195	1
982	0.09329	0.5999
983	0.093385	0.2
984	0.09348	-0.04
985	0.093575	-0.2399
986	0.09367	-0.7
987	0.093765	-1.079
988	0.09386	-1.179
989	0.093955	-1.019
990	0.09405	-0.7599
991	0.094145	-0.4
992	0.09424	-0.02
993	0.094335	0.16
994	0.09443	0.4599
995	0.094525	0.8599
996	0.09462	1.159
997	0.094715	1.22
998	0.09481	1.1
999	0.094905	0.8199
1000	0.095	0.3599
1001	0.095095	0
1002	0.09519	-0.16
1003	0.095285	-0.4799
1004	0.09538	-0.9399
1005	0.095475	-1.139
1006	0.09557	-1.079
1007	0.095665	-0.68
1008	0.09576	-0.1799
1009	0.095855	0.04
1010	0.09595	0.3799
1011	0.096045	0.7799
1012	0.09614	1.059
1013	0.096235	1.139
1014	0.09633	0.9399
1015	0.096425	0.4599
1016	0.09652	-0.02
1017	0.096615	-0.16
1018	0.09671	-0.4599
1019	0.096805	-0.9399
1020	0.0969	-1.159
1021	0.096995	-1.059
1022	0.09709	-0.68
1023	0.097185	-0.2
1024	0.09728	0.05999
1025	0.097375	0.34
1026	0.09747	0.8
1027	0.097565	1.079
1028	0.09766	1
1029	0.097755	0.68
1030	0.09785	0.1
1031	0.097945	-0.1799
1032	0.09804	-0.64
1033	0.098135	-1
1034	0.09823	-1.059
1035	0.098325	-0.8599
1036	0.09842	-0.3599
1037	0.098515	0
1038	0.09861	0.44
1039	0.098705	0.8199
1040	0.0988	1.039
1041	0.098895	0.9399
1042	0.09899	0.62
1043	0.099085	0.1199
1044	0.09918	-0.1799
1045	0.099275	-0.68
1046	0.09937	-1.039
1047	0.099465	-1.26
1048	0.09956	-1.12
1049	0.099655	-1.159
1050	0.09975	-1.139
1051	0.099845	-1.059
1052	0.09994	-0.9399
1053	0.100035	-0.9799
1054	0.10013	-0.9399
1055	0.100225	-0.8399
1056	0.10032	-0.7799
1057	0.100415	-0.74
1058	0.10051	-0.74
1059	0.100605	-0.7
1060	0.1007	-0.62
1061	0.100795	-0.5399
1062	0.10089	-0.4799
1063	0.100985	-0.5
1064	0.10108	-0.4199
1065	0.101175	-0.34
1066	0.10127	-0.2799
1067	0.101365	-0.2599
1068	0.10146	-0.2399
1069	0.101555	-0.2
1070	0.10165	-0.1399
1071	0.101745	-0.1399
1072	0.10184	-0.08
1073	0.101935	-0.08
1074	0.10203	-0.05999
1075	0.102125	-0.1
1076	0.10222	-0.05999
1077	0.102315	-0.02
1078	0.10241	-0.04
1079	0.102505	-0.08
1080	0.1026	-0.05999
1081	0.102695	-0.02
1082	0.10279	0.08
1083	0.102885	-0.02
1084	0.10298	0.04
1085	0.103075	0.1399
1086	0.10317	0.16
1087	0.103265	0.2
1088	0.10336	0.2399
1089	0.103455	0.2999
1090	0.10355	0.3599
1091	0.103645	0.4799
1092	0.10374	0.4599
1093	0.103835	0.5199
1094	0.10393	0.6599
1095	0.104025	0.88
1096	0.10412	1.019
1097	0.104215	1.059
1098	0.10431	1.199
1099	0.104405	1.319
1100	0.1045	1.399
1101	0.104595	1.399
1102	0.10469	1.399
1103	0.104785	1.439
1104	0.10488	1.459
1105	0.104975	1.38
1106	0.10507	1.319
1107	0.105165	1.199
1108	0.10526	1.159
1109	0.105355	1.059
1110	0.10545	0.9
1111	0.105545	0.7199
1112	0.10564	0.5599
1113	0.105735	0.44
1114	0.10583	0.34
1115	0.105925	0.1399
1116	0.10602	-0.02
1117	0.106115	-0.16
1118	0.10621	-0.22
1119	0.106305	-0.2799
1120	0.1064	-0.4199
1121	0.106495	-0.5199
1122	0.10659	-0.7
1123	0.106685	-0.9599
1124	0.10678	-1.12
1125	0.106875	-1.279
1126	0.10697	-1.399
1127	0.107065	-1.5
1128	0.10716	-1.52
1129	0.107255	-1.459
1130	0.10735	-1.38
1131	0.107445	-1.22
1132	0.10754	-0.9799
1133	0.107635	-0.8199
1134	0.10773	-0.62
1135	0.107825	-0.3799
1136	0.10792	-0.22
1137	0.108015	-0.1199
1138	0.10811	-0.1
1139	0.108205	0.04
1140	0.1083	0.2999
1141	0.108395	0.5999
1142	0.10849	0.9199
1143	0.108585	1.159
1144	0.10868	1.279
1145	0.108775	1.279
1146	0.10887	1.22
1147	0.108965	1.079
1148	0.10906	0.8199
1149	0.109155	0.4799
1150	0.10925	0.16
1151	0.109345	-0.1
1152	0.10944	-0.16
1153	0.109535	-0.22
1154	0.10963	-0.5599
1155	0.109725	-0.8199
1156	0.10982	-1.019
1157	0.109915	-1.26
1158	0.11001	-1.399
1159	0.110105	-1.419
1160	0.1102	-1.279
1161	0.110295	-1.079
1162	0.11039	-0.8
1163	0.110485	-0.4599
1164	0.11058	-0.1799
1165	0.110675	-0.04
1166	0.11077	0.2799
1167	0.110865	0.5999
1168	0.11096	0.88
1169	0.111055	1.159
1170	0.11115	1.279
1171	0.111245	1.24
1172	0.11134	0.9799
1173	0.111435	0.6599
1174	0.11153	0.2799
1175	0.111625	0.05999
1176	0.11172	-0.16
1177	0.111815	-0.34
1178	0.11191	-0.68
1179	0.112005	-0.9599
1180	0.1121	-1.179
1181	0.112195	-1.299
1182	0.11229	-1.24
1183	0.112385	-1.019
1184	0.11248	-0.68
1185	0.112575	-0.2399
1186	0.11267	0
1187	0.112765	0.1799
1188	0.11286	0.68
1189	0.112955	1.12
1190	0.11305	1.24
1191	0.113145	1.12
1192	0.11324	0.9799
1193	0.113335	0.5999
1194	0.11343	0.1199
1195	0.113525	-0.1199
1196	0.11362	-0.2799
1197	0.113715	-0.7199
1198	0.11381	-1.139
1199	0.113905	-1.24
1200	0.114	-1.139
1201	0.114095	-0.8399
1202	0.11419	-0.4599
1203	0.114285	-0.1399
1204	0.11438	0.08
1205	0.114475	0.4799
1206	0.11457	0.9
1207	0.114665	1.1
1208	0.11476	1.139
1209	0.114855	1.019
1210	0.11495	0.64
1211	0.115045	0.1399
1212	0.11514	-0.1
1213	0.115235	-0.4599
1214	0.11533	-0.9
1215	0.115425	-1.159
1216	0.11552	-1.039
1217	0.115615	-0.7199
1218	0.11571	-0.2799
1219	0.115805	0.05999
1220	0.1159	0.4
1221	0.115995	0.88
1222	0.11609	1.12
1223	0.116185	1.179
1224	0.11628	1
1225	0.116375	0.5799
1226	0.11647	0.1199
1227	0.116565	-0.05999
1228	0.11666	-0.4
1229	0.116755	-0.9
1230	0.11685	-1.12
1231	0.116945	-0.9
1232	0.11704	-0.3599
1233	0.117135	0.08
1234	0.11723	0.3799
1235	0.117325	0.8599
1236	0.11742	1.139
1237	0.117515	1.22
1238	0.11761	1.22
1239	0.117705	1.22
1240	0.1178	1.159
1241	0.117895	1.159
1242	0.11799	1.159
1243	0.118085	1.159
1244	0.11818	1.139
1245	0.118275	1.12
1246	0.11837	1.1
1247	0.118465	1.1
1248	0.11856	1.64
1249	0.118655	1.52
1250	0.11875	1.48
1251	0.118845	1.459
1252	0.11894	1.439
1253	0.119035	1.419
1254	0.11913	1.36
1255	0.119225	1.319
1256	0.11932	1.279
1257	0.119415	1.22
1258	0.11951	1.199
1259	0.119605	1.159
1260	0.1197	1.12
1261	0.119795	1.059
1262	0.11989	0.9799
1263	0.119985	0.9399
1264	0.12008	0.9599
1265	0.120175	0.9
1266	0.12027	0.8199
1267	0.120365	0.7599
1268	0.12046	0.7
1269	0.120555	0.6599
1270	0.12065	0.5999
1271	0.120745	0.5399
1272	0.12084	0.4799
1273	0.120935	0.4
1274	0.12103	0.3799
1275	0.121125	0.34
1276	0.12122	0.2
1277	0.121315	0.16
1278	0.12141	0.1399
1279	0.121505	0.1
1280	0.1216	0.02
1281	0.121695	0
1282	0.12179	0
1283	0.121885	-0.04
1284	0.12198	-0.05999
1285	0.122075	-0.05999
1286	0.12217	-0.05999
1287	0.122265	-0.08
1288	0.12236	-0.1399
1289	0.122455	-0.05999
1290	0.12255	-0.1
1291	0.122645	-0.22
1292	0.12274	-0.2399
1293	0.122835	-0.2999
1294	0.12293	-0.4799
1295	0.123025	-0.64
1296	0.12312	-0.7
1297	0.123215	-0.8399
1298	0.12331	-0.9599
1299	0.123405	-1.079
1300	0.1235	-1.159
1301	0.123595	-1.199
1302	0.12369	-1.26
1303	0.123785	-1.299
1304	0.12388	-1.319
1305	0.123975	-1.26
1306	0.12407	-1.22
1307	0.124165	-1.24
1308	0.12426	-1.139
1309	0.124355	-1.039
1310	0.12445	-0.9199
1311	0.124545	-0.8
1312	0.12464	-0.7
1313	0.124735	-0.4799
1314	0.12483	-0.2799
1315	0.124925	-0.05999
1316	0.12502	0.1
1317	0.125115	0.1799
1318	0.12521	0.1799
1319	0.125305	0.32
1320	0.1254	0.6599
1321	0.125495	0.8399
1322	0.12559	1.019
1323	0.125685	1.199
1324	0.12578	1.38
1325	0.125875	1.459
1326	0.12597	1.5
1327	0.126065	1.559
1328	0.12616	1.459
1329	0.126255	1.38
1330	0.12635	1.24
1331	0.126445	1.039
1332	0.12654	0.88
1333	0.126635	0.6599
1334	0.12673	0.44
1335	0.126825	0.1399
1336	0.12692	0
1337	0.127015	-0.02
1338	0.12711	-0.2799
1339	0.127205	-0.5799
1340	0.1273	-0.8399
1341	0.127395	-1.059
1342	0.12749	-1.199
1343	0.127585	-1.22
1344	0.12768	-1.1
1345	0.127775	-0.9399
1346	0.12787	-0.7199
1347	0.127965	-0.4
1348	0.12806	-0.1
1349	0.128155	0.05999
1350	0.12825	0.1199
1351	0.128345	0.2799
1352	0.12844	0.5399
1353	0.128535	0.8199
1354	0.12863	1.079
1355	0.128725	1.299
1356	0.12882	1.399
1357	0.128915	1.38
1358	0.12901	1.22
1359	0.129105	0.9799
1360	0.1292	0.64
1361	0.129295	0.2999
1362	0.12939	0.02
1363	0.129485	-0.1399
1364	0.12958	-0.4
1365	0.129675	-0.7
1366	0.12977	-1
1367	0.129865	-1.179
1368	0.12996	-1.159
1369	0.130055	-1
1370	0.13015	-0.7599
1371	0.130245	-0.4199
1372	0.13034	-0.08
1373	0.130435	0.1
1374	0.13053	0.2599
1375	0.130625	0.5799
1376	0.13072	0.9
1377	0.130815	1.179
1378	0.13091	1.319
1379	0.131005	1.26
1380	0.1311	1.059
1381	0.131195	0.74
1382	0.13129	0.2999
1383	0.131385	0.02
1384	0.13148	-0.22
1385	0.131575	-0.64
1386	0.13167	-0.9599
1387	0.131765	-1.1
1388	0.13186	-1.1
1389	0.131955	-0.9
1390	0.13205	-0.5399
1391	0.132145	-0.05999
1392	0.13224	0.1199
1393	0.132335	0.3799
1394	0.13243	0.7599
1395	0.132525	1.1
1396	0.13262	1.26
1397	0.132715	1.179
1398	0.13281	0.8199
1399	0.132905	0.3799
1400	0.133	0.05999
1401	0.133095	-0.04
1402	0.13319	-0.3799
1403	0.133285	-0.9399
1404	0.13338	-1.179
1405	0.133475	-1.039
1406	0.13357	-0.6599
1407	0.133665	-0.32
1408	0.13376	-0.05999
1409	0.133855	0.2799
1410	0.13395	0.8599
1411	0.134045	1.12
1412	0.13414	1.079
1413	0.134235	0.9399
1414	0.13433	0.5599
1415	0.134425	0.08
1416	0.13452	-0.1799
1417	0.134615	-0.5199
1418	0.13471	-0.9399
1419	0.134805	-1.139
1420	0.1349	-1.019
1421	0.134995	-0.7
1422	0.13509	-0.2999
1423	0.135185	0
1424	0.13528	0.2999
1425	0.135375	0.8399
1426	0.13547	1.079
1427	0.135565	0.9799
1428	0.13566	0.68
1429	0.135755	0.2
1430	0.13585	-0.1
1431	0.135945	-0.5999
1432	0.13604	-1
1433	0.136135	-1.12
1434	0.13623	-0.8399
1435	0.136325	-0.4199
1436	0.13642	-0.04
1437	0.136515	0.32
1438	0.13661	0.8399
1439	0.136705	1.059
1440	0.1368	0.9799
1441	0.136895	0.9599
1442	0.13699	0.9599
1443	0.137085	0.9
1444	0.13718	0.8599
1445	0.137275	0.88
1446	0.13737	0.8399
1447	0.137465	1.299
1448	0.13756	1.26
1449	0.137655	1.24
1450	0.13775	1.139
1451	0.137845	1.059
1452	0.13794	1.019
1453	0.138035	1
1454	0.13813	0.9199
1455	0.138225	0.8399
1456	0.13832	0.74
1457	0.138415	0.7
1458	0.13851	0.64
1459	0.138605	0.5599
1460	0.1387	0.5
1461	0.138795	0.44
1462	0.13889	0.4
1463	0.138985	0.32
1464	0.13908	0.2599
1465	0.139175	0.1799
1466	0.13927	0.1799
1467	0.139365	0.1199
1468	0.13946	0.04
1469	0.139555	0.05999
1470	0.13965	0.02
1471	0.139745	-0.05999
1472	0.13984	-0.04
1473	0.139935	-0.1
1474	0.14003	-0.16
1475	0.140125	-0.22
1476	0.14022	-0.1799
1477	0.140315	-0.1799
1478	0.14041	-0.2399
1479	0.140505	-0.2599
1480	0.1406	-0.2399
1481	0.140695	-0.1799
1482	0.14079	-0.2399
1483	0.140885	-0.3599
1484	0.14098	-0.22
1485	0.141075	-0.2399
1486	0.14117	-0.2
1487	0.141265	-0.32
1488	0.14136	-0.34
1489	0.141455	-0.2999
1490	0.14155	-0.4
1491	0.141645	-0.4199
1492	0.14174	-0.4799
1493	0.141835	-0.5399
1494	0.14193	-0.64
1495	0.142025	-0.8
1496	0.14212	-0.9599
1497	0.142215	-1.079
1498	0.14231	-1.179
1499	0.142405	-1.26
1500	0.1425	-1.36
1501	0.142595	-1.459
1502	0.14269	-1.5
1503	0.142785	-1.539
1504	0.14288	-1.539
1505	0.142975	-1.5
1506	0.14307	-1.48
1507	0.143165	-1.419
1508	0.14326	-1.38
1509	0.143355	-1.279
1510	0.14345	-1.139
1511	0.143545	-1
1512	0.14364	-0.9199
1513	0.143735	-0.7599
1514	0.14383	-0.5999
1515	0.143925	-0.44
1516	0.14402	-0.2999
1517	0.144115	-0.16
1518	0.14421	-0.1
1519	0.144305	0.02
1520	0.1444	0.1399
1521	0.144495	0.3799
1522	0.14459	0.5599
1523	0.144685	0.8199
1524	0.14478	1
1525	0.144875	1.199
1526	0.14497	1.26
1527	0.145065	1.279
1528	0.14516	1.279
1529	0.145255	1.339
1530	0.14535	1.22
1531	0.145445	1.039
1532	0.14554	0.9
1533	0.145635	0.7599
1534	0.14573	0.5399
1535	0.145825	0.2599
1536	0.14592	0
1537	0.146015	-0.1799
1538	0.14611	-0.2
1539	0.146205	-0.2399
1540	0.1463	-0.5
1541	0.146395	-0.9
1542	0.14649	-1.159
1543	0.146585	-1.299
1544	0.14668	-1.36
1545	0.146775	-1.419
1546	0.14687	-1.36
1547	0.146965	-1.139
1548	0.14706	-0.8
1549	0.147155	-0.5199
1550	0.14725	-0.32
1551	0.147345	-0.1199
1552	0.14744	0.04
1553	0.147535	0.2
1554	0.14763	0.44
1555	0.147725	0.7199
1556	0.14782	1.019
1557	0.147915	1.24
1558	0.14801	1.279
1559	0.148105	1.22
1560	0.1482	1.059
1561	0.148295	0.9
1562	0.14839	0.5599
1563	0.148485	0.16
1564	0.14858	-0.1799
1565	0.148675	-0.2799
1566	0.14877	-0.44
1567	0.148865	-0.9
1568	0.14896	-1.26
1569	0.149055	-1.339
1570	0.14915	-1.279
1571	0.149245	-1.079
1572	0.14934	-0.8399
1573	0.149435	-0.5
1574	0.14953	-0.16
1575	0.149625	0.02
1576	0.14972	0.2599
1577	0.149815	0.5799
1578	0.14991	0.8399
1579	0.150005	1.12
1580	0.1501	1.279
1581	0.150195	1.22
1582	0.15029	0.9399
1583	0.150385	0.68
1584	0.15048	0.34
1585	0.150575	0
1586	0.15067	-0.16
1587	0.150765	-0.5399
1588	0.15086	-0.9799
1589	0.150955	-1.22
1590	0.15105	-1.22
1591	0.151145	-0.9799
1592	0.15124	-0.64
1593	0.151335	-0.32
1594	0.15143	-0.04
1595	0.151525	0.1799
1596	0.15162	0.62
1597	0.151715	1
1598	0.15181	1.159
1599	0.151905	1.179
1600	0.152	1.019
1601	0.152095	0.62
1602	0.15219	0.1799
1603	0.152285	-0.08
1604	0.15238	-0.2
1605	0.152475	-0.5999
1606	0.15257	-1.019
1607	0.152665	-1.22
1608	0.15276	-1.019
1609	0.152855	-0.5799
1610	0.15295	-0.1399
1611	0.153045	0.05999
1612	0.15314	0.4599
1613	0.153235	0.9399
1614	0.15333	1.199
1615	0.153425	1.179
1616	0.15352	0.9
1617	0.153615	0.4
1618	0.15371	0
1619	0.153805	-0.1399
1620	0.1539	-0.5799
1621	0.153995	-1.039
1622	0.15409	-1.139
1623	0.154185	-0.9
1624	0.15428	-0.4
1625	0.154375	0
1626	0.15447	0.1799
1627	0.154565	0.5399
1628	0.15466	1
1629	0.154755	1.179
1630	0.15485	1.059
1631	0.154945	0.5999
1632	0.15504	0.05999
1633	0.155135	-0.1799
1634	0.15523	-0.6599
1635	0.155325	-1.019
1636	0.15542	-0.9799
1637	0.155515	-0.62
1638	0.15561	-0.1
1639	0.155705	0.22
1640	0.1558	0.7199
1641	0.155895	1.039
1642	0.15599	1.079
1643	0.156085	0.9
1644	0.15618	0.4199
1645	0.156275	0
1646	0.15637	-0.34
1647	0.156465	-1.139
1648	0.15656	-1.64
1649	0.156655	-1.38
1650	0.15675	-0.7
1651	0.156845	-0.02
1652	0.15694	-0.02
1653	0.157035	-0.02
1654	0.15713	-0.04
1655	0.157225	0.02
1656	0.15732	0.08
1657	0.157415	0.04
1658	0.15751	0.02
1659	0.157605	0.04
1660	0.1577	0.16
1661	0.157795	0.04
1662	0.15789	0.1399
1663	0.157985	0.08
1664	0.15808	0.1799
1665	0.158175	0.1399
1666	0.15827	0.1399
1667	0.158365	0.22
1668	0.15846	0.2399
1669	0.158555	0.34
1670	0.15865	0.2799
1671	0.158745	0.34
1672	0.15884	0.5199
1673	0.158935	0.5
1674	0.15903	0.4799
1675	0.159125	0.5599
1676	0.15922	0.7199
1677	0.159315	0.68
1678	0.15941	0.7
1679	0.159505	0.8399
1680	0.1596	0.9
1681	0.159695	0.9199
1682	0.15979	0.9599
1683	0.159885	1.1
1684	0.15998	1.159
1685	0.160075	1.139
1686	0.16017	1.22
1687	0.160265	1.279
1688	0.16036	1.319
1689	0.160455	1.38
1690	0.16055	1.419
1691	0.160645	1.52
1692	0.16074	1.579
1693	0.160835	1.6
1694	0.16093	1.64
1695	0.161025	1.62
1696	0.16112	1.579
1697	0.161215	1.52
1698	0.16131	1.5
1699	0.161405	1.439
1700	0.1615	1.319
1701	0.161595	1.22
1702	0.16169	1.1
1703	0.161785	0.9399
1704	0.16188	0.8399
1705	0.161975	0.7
1706	0.16207	0.5199
1707	0.162165	0.3599
1708	0.16226	0.2599
1709	0.162355	0.1399
1710	0.16245	0.04
1711	0.162545	-0.02
1712	0.16264	0
1713	0.162735	-0.08
1714	0.16283	-0.2799
1715	0.162925	-0.44
1716	0.16302	-0.64
1717	0.163115	-0.8599
1718	0.16321	-1.059
1719	0.163305	-1.179
1720	0.1634	-1.22
1721	0.163495	-1.279
1722	0.16359	-1.24
1723	0.163685	-1.139
1724	0.16378	-1
1725	0.163875	-0.8599
1726	0.16397	-0.62
1727	0.164065	-0.4
1728	0.16416	-0.2
1729	0.164255	0
1730	0.16435	0.1399
1731	0.164445	0.16
1732	0.16454	0.2
1733	0.164635	0.44
1734	0.16473	0.68
1735	0.164825	0.9599
1736	0.16492	1.22
1737	0.165015	1.399
1738	0.16511	1.52
1739	0.165205	1.48
1740	0.1653	1.299
1741	0.165395	1.059
1742	0.16549	0.8599
1743	0.165585	0.5999
1744	0.16568	0.2599
1745	0.165775	0.02
1746	0.16587	-0.04
1747	0.165965	-0.16
1748	0.16606	-0.4
1749	0.166155	-0.7599
1750	0.16625	-1.039
1751	0.166345	-1.179
1752	0.16644	-1.179
1753	0.166535	-1.139
1754	0.16663	-1
1755	0.166725	-0.8
1756	0.16682	-0.5799
1757	0.166915	-0.2399
1758	0.16701	0.08
1759	0.167105	0.22
1760	0.1672	0.4799
1761	0.167295	0.7599
1762	0.16739	1.1
1763	0.167485	1.339
1764	0.16758	1.38
1765	0.167675	1.279
1766	0.16777	0.9799
1767	0.167865	0.6599
1768	0.16796	0.34
1769	0.168055	0.04
1770	0.16815	-0.1
1771	0.168245	-0.34
1772	0.16834	-0.5999
1773	0.168435	-0.9199
1774	0.16853	-1.139
1775	0.168625	-1.199
1776	0.16872	-1.059
1777	0.168815	-0.7799
1778	0.16891	-0.5
1779	0.169005	-0.22
1780	0.1691	0.08
1781	0.169195	0.34
1782	0.16929	0.7599
1783	0.169385	1.059
1784	0.16948	1.24
1785	0.169575	1.279
1786	0.16967	1.079
1787	0.169765	0.5799
1788	0.16986	0.1199
1789	0.169955	-0.05999
1790	0.17005	-0.2399
1791	0.170145	-0.6599
1792	0.17024	-1.059
1793	0.170335	-1.179
1794	0.17043	-1.079
1795	0.170525	-0.74
1796	0.17062	-0.3799
1797	0.170715	-0.05999
1798	0.17081	0.1399
1799	0.170905	0.5599
1800	0.171	0.9199
1801	0.171095	1.139
1802	0.17119	1.159
1803	0.171285	1.039
1804	0.17138	0.5999
1805	0.171475	0.1
1806	0.17157	-0.1199
1807	0.171665	-0.4199
1808	0.17176	-0.9399
1809	0.171855	-1.199
1810	0.17195	-1.079
1811	0.172045	-0.68
1812	0.17214	-0.2399
1813	0.172235	-0.02
1814	0.17233	0.34
1815	0.172425	0.8199
1816	0.17252	1.12
1817	0.172615	1.12
1818	0.17271	0.8599
1819	0.172805	0.44
1820	0.1729	0.02
1821	0.172995	-0.16
1822	0.17309	-0.62
1823	0.173185	-1.039
1824	0.17328	-1.159
1825	0.173375	-0.9399
1826	0.17347	-0.5199
1827	0.173565	-0.08
1828	0.17366	0.2599
1829	0.173755	0.8399
1830	0.17385	1.079
1831	0.173945	1.019
1832	0.17404	0.64
1833	0.174135	0.5999
1834	0.17423	0.5799
1835	0.174325	0.62
1836	0.17442	0.5199
1837	0.174515	0.44
1838	0.17461	0.4599
1839	0.174705	0.4599
1840	0.1748	0.4
1841	0.174895	0.32
1842	0.17499	0.2799
1843	0.175085	0.2399
1844	0.17518	0.22
1845	0.175275	0.16
1846	0.17537	0.1199
1847	0.175465	0.1
1848	0.17556	0.1399
1849	0.175655	0.1
1850	0.17575	0.05999
1851	0.175845	0
1852	0.17594	-0.08
1853	0.176035	-0.04
1854	0.17613	-0.08
1855	0.176225	-0.1399
1856	0.17632	-0.2
1857	0.176415	-0.2
1858	0.17651	-0.1799
1859	0.176605	-0.2
1860	0.1767	-0.2399
1861	0.176795	-0.2399
1862	0.17689	-0.2799
1863	0.176985	-0.2399
1864	0.17708	-0.2
1865	0.177175	-0.2599
1866	0.17727	-0.22
1867	0.177365	-0.32
1868	0.17746	-0.2599
1869	0.177555	-0.3599
1870	0.17765	-0.34
1871	0.177745	-0.4799
1872	0.17784	-0.44
1873	0.177935	-0.5399
1874	0.17803	-0.5199
1875	0.178125	-0.5799
1876	0.17822	-0.68
1877	0.178315	-0.74
1878	0.17841	-0.7199
1879	0.178505	-0.7799
1880	0.1786	-0.8399
1881	0.178695	-0.9
1882	0.17879	-0.9799
1883	0.178885	-0.9799
1884	0.17898	-1.019
1885	0.179075	-1.12
1886	0.17917	-1.159
1887	0.179265	-1.159
1888	0.17936	-1.22
1889	0.179455	-1.279
1890	0.17955	-1.279
1891	0.179645	-1.339
1892	0.17974	-1.36
1893	0.179835	-1.419
1894	0.17993	-1.48
1895	0.180025	-1.52
1896	0.18012	-1.539
1897	0.180215	-1.459
1898	0.18031	-1.439
1899	0.180405	-1.419
1900	0.1805	-1.299
1901	0.180595	-1.199
1902	0.18069	-1.139
1903	0.180785	-1.079
1904	0.18088	-0.9399
1905	0.180975	-0.8
1906	0.18107	-0.64
1907	0.181165	-0.5
1908	0.18126	-0.3799
1909	0.181355	-0.2999
1910	0.18145	-0.22
1911	0.181545	-0.1199
1912	0.18164	-0.05999
1913	0.181735	-0.08
1914	0.18183	-0.1
1915	0.181925	0.04
1916	0.18202	0.2799
1917	0.182115	0.5199
1918	0.18221	0.7199
1919	0.182305	0.9199
1920	0.1824	1.139
1921	0.182495	1.26
1922	0.18259	1.299
1923	0.182685	1.24
1924	0.18278	1.26
1925	0.182875	1.199
1926	0.18297	0.9799
1927	0.183065	0.8199
1928	0.18316	0.6599
1929	0.183255	0.4199
1930	0.18335	0.16
1931	0.183445	-0.02
1932	0.18354	-0.1399
1933	0.183635	-0.16
1934	0.18373	-0.2399
1935	0.183825	-0.3799
1936	0.18392	-0.5199
1937	0.184015	-0.7
1938	0.18411	-1.019
1939	0.184205	-1.279
1940	0.1843	-1.399
1941	0.184395	-1.36
1942	0.18449	-1.339
1943	0.184585	-1.179
1944	0.18468	-0.9199
1945	0.184775	-0.62
1946	0.18487	-0.3799
1947	0.184965	-0.1799
1948	0.18506	-0.04
1949	0.185155	0.1199
1950	0.18525	0.2999
1951	0.185345	0.6599
1952	0.18544	0.9399
1953	0.185535	1.12
1954	0.18563	1.179
1955	0.185725	1.22
1956	0.18582	1.179
1957	0.185915	1.039
1958	0.18601	0.7799
1959	0.186105	0.5
1960	0.1862	0.22
1961	0.186295	-0.08
1962	0.18639	-0.16
1963	0.186485	-0.4599
1964	0.18658	-0.7799
1965	0.186675	-1.039
1966	0.18677	-1.26
1967	0.186865	-1.319
1968	0.18696	-1.22
1969	0.187055	-0.9199
1970	0.18715	-0.5799
1971	0.187245	-0.2599
1972	0.18734	-0.04
1973	0.187435	0.1199
1974	0.18753	0.4
1975	0.187625	0.8
1976	0.18772	1.079
1977	0.187815	1.179
1978	0.18791	1.159
1979	0.188005	1.039
1980	0.1881	0.74
1981	0.188195	0.4
1982	0.18829	0.05999
1983	0.188385	-0.08
1984	0.18848	-0.2799
1985	0.188575	-0.7799
1986	0.18867	-1.059
1987	0.188765	-1.179
1988	0.18886	-1.1
1989	0.188955	-0.9
1990	0.18905	-0.5399
1991	0.189145	-0.1
1992	0.18924	0.08
1993	0.189335	0.34
1994	0.18943	0.7199
1995	0.189525	1.079
1996	0.18962	1.22
1997	0.189715	1.139
[truncated: 71,714 more rows]
