# Supplementary material for: Minimally-invasive implantable device enhances brain cancer suppression
Source: EMBO Mol Med. 2024 Jun 20;16(7):1704–16. doi: 10.1038/s44321-024-00091-5 (PMC11250787; doi:10.1038/s44321-024-00091-5)
Supplement: Supplementary file 5 — Source data Fig. 3 [file 44321_2024_91_MOESM5_ESM.zip › Figure 3D.xlsx]

## Sheet: Sheet1
Frequency（KHZ）/gap(um)		50	100	150	200	350
28kHz	D1	250.3	189.5	170.3	140.1	107.6
	D2	227.1	197.2	153	134.9	114.5
	D3	248.9	210.1	167.4	127.6	73.75
	average	242.1	198.933	163.567	134.2	98.6167
	SD	10.622	8.49876	7.56498	5.12705	17.8076
40kHz	D1	345.9	272.4	247.5	233.9	199.5
	D2	371.2	277.5	261.2	211.2	187.4
	D3	306.9	253.3	240.3	217.6	180.2
	average	341.333	267.733	249.667	220.9	189.033
	SD	26.4482	10.4161	8.66885	9.5565	7.96339
