# Supplementary material for: Minimally-invasive implantable device enhances brain cancer suppression
Source: EMBO Mol Med. 2024 Jun 20;16(7):1704–16. doi: 10.1038/s44321-024-00091-5 (PMC11250787; doi:10.1038/s44321-024-00091-5)
Supplement: Supplementary file 5 — Source data Fig. 3 [file 44321_2024_91_MOESM5_ESM.zip › Figure 3C.xlsx]

## Sheet: Sheet1
	output(V) \ L	10mm	20mm	30mm	40mm	50mm
0.4w/cm2	设备1	5.04	4.52	3.88	2.96	2.24
	设备2	5.36	4.8	4.32	3.24	2.56
	设备3	5.28	4.96	4.48	3.36	2.72
0.3w/cm2	设备1	5.26	4.08	3.36	2.8	2.42
	设备2	4.72	4.24	3.52	2.76	2
	设备3	4.28	3.76	3.28	2.64	2.04
0.2w/cm2	设备1	3.72	2.88	2.35	1.96	1.68
	设备2	3.45	2.72	2.36	1.92	1.38
	设备3	3	2.48	1.92	1.5	1.22
0.2w/cm2	Distance	10	20	30	40	50
	average	3.39	2.69333	2.21	1.79333	1.42667
	SD	0.296985	0.164384	0.205102	0.20806	0.190671
0.3w/cm2
	average	4.75333	4.02667	3.38667	2.73333	2.15333
	SD	0.400777	0.199555	0.0997775	0.0679869	0.189268
0.4w/cm2
	average	5.22667	4.76	4.22667	3.18667	2.50667
	SD	0.135974	0.181842	0.253684	0.167597	0.199555
