# Supplementary material for: Minimally-invasive implantable device enhances brain cancer suppression
Source: EMBO Mol Med. 2024 Jun 20;16(7):1704–16. doi: 10.1038/s44321-024-00091-5 (PMC11250787; doi:10.1038/s44321-024-00091-5)
Supplement: Supplementary file 5 — Source data Fig. 3 [file 44321_2024_91_MOESM5_ESM.zip › Figure 3B.xlsx]

## Sheet: Sheet1
0	0	1.439
0.02	2e-05	-1.679
0.04	4e-05	-3.599
0.06	6e-05	-0.32
0.08	8e-05	3.52
0.1	0.0001	2.639
0.12	0.00012	-0.4799
0.14	0.00014	-3.919
0.16	0.00016	-0.7199
0.18	0.00018	2.24
0.2	0.0002	3.76
0.22	0.00022	-0.08
0.24	0.00024	-3.279
0.26	0.00026	-2.079
0.28	0.00028	1.199
0.3	0.0003	4
0.32	0.00032	0.64
0.34	0.00034	-2.639
0.36	0.00036	-2.879
0.38	0.00038	0
0.4	0.0004	4
0.42	0.00042	1.52
0.44	0.00044	-1.36
0.46	0.00046	-3.839
0.48	0.00048	-0.2399
0.5	0.0005	3.039
0.52	0.00052	3.039
0.54	0.00054	-0.4
0.56	0.00056	-3.52
0.58	0.00058	-1.199
0.6	0.0006	2.079
0.62	0.00062	3.679
0.64	0.00064	0
0.66	0.00066	-3.2
0.68	0.00068	-2.159
0.7	0.0007	0.7199
0.72	0.00072	4.079
0.74	0.00074	0.7199
0.76	0.00076	-2.159
0.78	0.00078	-3.279
0.8	0.0008	0
0.82	0.00082	3.599
0.84	0.00084	2.079
0.86	0.00086	-1.199
0.88	0.00088	-3.599
0.9	0.0009	-0.4799
0.92	0.00092	2.879
0.94	0.00094	3.039
0.96	0.00096	-0.08
0.98	0.00098	-3.599
1	0.001	-1.279
1.02	0.00102	1.6
1.04	0.00104	3.839
1.06	0.00106	0.2399
1.08	0.00108	-2.72
1.1	0.0011	-2.639
1.12	0.00112	0.4799
1.14	0.00114	3.839
1.16	0.00116	1.36
1.18	0.00118	-1.679
1.2	0.0012	-3.439
1.22	0.00122	-0.2399
1.24	0.00124	3.119
1.26	0.00126	2.96
1.28	0.00128	-0.16
1.3	0.0013	-3.599
1.32	0.00132	-1.439
1.34	0.00134	1.279
1.36	0.00136	3.919
1.38	0.00138	0.4
1.4	0.0014	-2.319
1.42	0.00142	-3.039
1.44	0.00144	0.08
1.46	0.00146	3.439
1.48	0.00148	2.24
1.5	0.0015	-0.9599
1.52	0.00152	-3.52
1.54	0.00154	-0.5599
1.56	0.00156	2.399
1.58	0.00158	3.439
1.6	0.0016	0.08
1.62	0.00162	-3.119
1.64	0.00164	-2.159
1.66	0.00166	0.7199
1.68	0.00168	3.839
1.7	0.0017	1.199
1.72	0.00172	-1.76
1.74	0.00174	-3.359
1.76	0.00176	-0.16
1.78	0.00178	3.2
1.8	0.0018	2.72
1.82	0.00182	-0.2399
1.84	0.00184	-3.52
1.86	0.00186	-1.12
1.88	0.00188	1.439
1.9	0.0019	3.839
1.92	0.00192	0.2399
1.94	0.00194	-2.319
1.96	0.00196	-3.039
1.98	0.00198	0.16
2	0.002	3.439
2.02	0.00202	2.079
2.04	0.00204	-1.039
2.06	0.00206	-3.359
2.08	0.00208	-0.5599
2.1	0.0021	2.48
2.12	0.00212	3.279
2.14	0.00214	0.08
2.16	0.00216	-3.2
2.18	0.00218	-1.919
2.2	0.0022	0.64
2.22	0.00222	3.839
2.24	0.00224	0.88
2.26	0.00226	-1.679
2.28	0.00228	-3.359
2.3	0.0023	0
2.32	0.00232	2.879
2.34	0.00234	2.96
2.36	0.00236	-0.2399
2.38	0.00238	-3.2
2.4	0.0024	-1.679
2.42	0.00242	1.12
2.44	0.00244	3.679
2.46	0.00246	1.039
2.48	0.00248	-1.919
2.5	0.0025	-3.2
2.52	0.00252	-0.16
2.54	0.00254	2.96
2.56	0.00256	2.879
2.58	0.00258	-0.16
2.6	0.0026	-3.119
2.62	0.00262	-1.679
2.64	0.00264	1.12
2.66	0.00266	3.599
2.68	0.00268	0.9599
2.7	0.0027	-1.76
2.72	0.00272	-3.119
2.74	0.00274	-0.08
2.76	0.00276	2.96
2.78	0.00278	2.72
2.8	0.0028	-0.2399
2.82	0.00282	-3.2
2.84	0.00284	-1.679
2.86	0.00286	1.12
2.88	0.00288	3.599
2.9	0.0029	0.88
2.92	0.00292	-1.839
2.94	0.00294	-3.119
2.96	0.00296	-0.16
2.98	0.00298	2.96
3	0.003	2.639
3.02	0.00302	-0.08
3.04	0.00304	-3.2
3.06	0.00306	-1.6
3.08	0.00308	1.039
3.1	0.0031	3.679
3.12	0.00312	0.88
3.14	0.00314	-1.839
3.16	0.00316	-3.119
3.18	0.00318	-0.2399
3.2	0.0032	2.96
3.22	0.00322	2.72
3.24	0.00324	-0.08
3.26	0.00326	-3.2
3.28	0.00328	-1.439
3.3	0.0033	0.9599
3.32	0.00332	3.599
3.34	0.00334	0.7199
3.36	0.00336	-1.76
3.38	0.00338	-3.2
3.4	0.0034	0
3.42	0.00342	2.639
3.44	0.00344	3.039
3.46	0.00346	-0.08
3.48	0.00348	-2.799
3.5	0.0035	-2.319
3.52	0.00352	0.5599
3.54	0.00354	3.279
3.56	0.00356	2
3.58	0.00358	-1.039
3.6	0.0036	-3.2
3.62	0.00362	-1.039
3.64	0.00364	1.679
3.66	0.00366	3.359
3.68	0.00368	0.5599
3.7	0.0037	-2.079
3.72	0.00372	-2.96
3.74	0.00374	-0.16
3.76	0.00376	2.879
3.78	0.00378	2.72
3.8	0.0038	-0.08
3.82	0.00382	-2.96
3.84	0.00384	-1.919
3.86	0.00386	0.64
3.88	0.00388	3.439
3.9	0.0039	1.6
3.92	0.00392	-1.12
3.94	0.00394	-3.279
3.96	0.00396	-0.64
3.98	0.00398	2
4	0.004	3.2
4.02	0.00402	0.4
4.04	0.00404	-2.319
4.06	0.00406	-2.72
4.08	0.00408	-0.08
4.1	0.0041	3.2
4.12	0.00412	2.399
4.14	0.00414	-0.08
4.16	0.00416	-3.2
4.18	0.00418	-1.52
4.2	0.0042	0.5599
4.22	0.00422	3.52
4.24	0.00424	1.199
4.26	0.00426	-1.12
4.28	0.00428	-3.359
4.3	0.0043	-0.32
4.32	0.00432	1.839
4.34	0.00434	3.279
4.36	0.00436	0
4.38	0.00438	-2.159
4.4	0.0044	-2.799
4.42	0.00442	0.16
4.44	0.00444	2.96
4.46	0.00446	2.48
4.48	0.00448	-0.4799
4.5	0.0045	-2.96
4.52	0.00452	-1.679
4.54	0.00454	0.9599
4.56	0.00456	3.279
4.58	0.00458	1.52
4.6	0.0046	-1.12
4.62	0.00462	-3.2
4.64	0.00464	-0.7199
4.66	0.00466	1.76
4.68	0.00468	3.279
4.7	0.0047	0.64
4.72	0.00472	-1.679
4.74	0.00474	-3.119
4.76	0.00476	-0.16
4.78	0.00478	2.319
4.8	0.0048	3.119
4.82	0.00482	0
4.84	0.00484	-2.319
4.86	0.00486	-2.639
4.88	0.00488	0.16
4.9	0.0049	2.72
4.92	0.00492	2.72
4.94	0.00494	-0.32
4.96	0.00496	-2.799
4.98	0.00498	-2.079
5	0.005	0.5599
5.02	0.00502	3.039
5.04	0.00504	2.079
5.06	0.00506	-0.7199
5.08	0.00508	-3.039
5.1	0.0051	-1.36
5.12	0.00512	1.279
5.14	0.00514	3.119
5.16	0.00516	1.279
5.18	0.00518	-1.439
5.2	0.0052	-3.039
5.22	0.00522	-0.64
5.24	0.00524	2
5.26	0.00526	3.039
5.28	0.00528	0.5599
5.3	0.0053	-2
5.32	0.00532	-2.879
5.34	0.00534	-0.2399
5.36	0.00536	2.559
5.38	0.00538	4.319
5.4	0.0054	0.2399
5.42	0.00542	-3.919
5.44	0.00544	-3.679
5.46	0.00546	0.16
5.48	0.00548	4.4
5.5	0.0055	3.439
5.52	0.00552	-0.5599
5.54	0.00554	-4.639
5.56	0.00556	-2.639
5.58	0.00558	1.279
5.6	0.0056	4.88
5.62	0.00562	2.72
5.64	0.00564	-1.439
5.66	0.00566	-4.719
5.68	0.00568	-2
5.7	0.0057	1.919
5.72	0.00572	4.719
5.74	0.00574	2.079
5.76	0.00576	-1.76
5.78	0.00578	-4.719
5.8	0.0058	-1.439
5.82	0.00582	2.319
5.84	0.00584	4.799
5.86	0.00586	1.6
5.88	0.00588	-2.399
5.9	0.0059	-4.88
5.92	0.00592	-1.279
5.94	0.00594	2.639
5.96	0.00596	4.719
5.98	0.00598	1.36
6	0.006	-2.48
6.02	0.00602	-4.639
6.04	0.00604	-0.8
6.06	0.00606	2.96
6.08	0.00608	4.559
6.1	0.0061	0.88
6.12	0.00612	-2.96
6.14	0.00614	-4.559
6.16	0.00616	-0.5599
6.18	0.00618	3.279
6.2	0.0062	4.559
6.22	0.00622	0.5599
6.24	0.00624	-3.039
6.26	0.00626	-4.319
6.28	0.00628	-0.16
6.3	0.0063	3.52
6.32	0.00632	4.4
6.34	0.00634	0.4
6.36	0.00636	-3.359
6.38	0.00638	-4.159
6.4	0.0064	-0.08
6.42	0.00642	3.76
6.44	0.00644	4.239
6.46	0.00646	0.08
6.48	0.00648	-3.679
6.5	0.0065	-3.839
6.52	0.00652	0.08
6.54	0.00654	3.919
6.56	0.00656	4
6.58	0.00658	-0.16
6.6	0.0066	-4
6.62	0.00662	-3.52
6.64	0.00664	0.2399
6.66	0.00666	4.239
6.68	0.00668	3.76
6.7	0.0067	-0.2399
6.72	0.00672	-4.079
6.74	0.00674	-3.2
6.76	0.00676	0.4799
6.78	0.00678	4.319
6.8	0.0068	2.159
6.82	0.00682	-1.919
6.84	0.00684	-4
6.86	0.00686	-0.32
6.88	0.00688	4.4
6.9	0.0069	2.24
6.92	0.00692	-1.439
6.94	0.00694	-4.239
6.96	0.00696	-0.32
6.98	0.00698	4
7	0.007	2.639
7.02	0.00702	-1.279
7.04	0.00704	-4.159
7.06	0.00706	-0.5599
7.08	0.00708	4
7.1	0.0071	2.72
7.12	0.00712	-0.88
7.14	0.00714	-4.239
7.16	0.00716	-0.4799
7.18	0.00718	3.599
7.2	0.0072	3.119
7.22	0.00722	-0.64
7.24	0.00724	-4.239
7.26	0.00726	-0.4799
7.28	0.00728	3.359
7.3	0.0073	3.439
7.32	0.00732	-0.5599
7.34	0.00734	-4.239
7.36	0.00736	-0.7199
7.38	0.00738	3.039
7.4	0.0074	3.679
7.42	0.00742	-0.32
7.44	0.00744	-4.159
7.46	0.00746	-0.88
7.48	0.00748	2.72
7.5	0.0075	3.919
7.52	0.00752	-0.2399
7.54	0.00754	-4.079
7.56	0.00756	-1.199
7.58	0.00758	2.48
7.6	0.0076	4
7.62	0.00762	-0.08
7.64	0.00764	-4
7.66	0.00766	-1.36
7.68	0.00768	2.159
7.7	0.0077	4.239
7.72	0.00772	-0.08
7.74	0.00774	-3.839
7.76	0.00776	-1.839
7.78	0.00778	1.839
7.8	0.0078	4.239
7.82	0.00782	0
7.84	0.00784	-3.76
7.86	0.00786	-2
7.88	0.00788	1.439
7.9	0.0079	4.4
7.92	0.00792	0.08
7.94	0.00794	-3.599
7.96	0.00796	-2.24
7.98	0.00798	0.9599
8	0.008	4.559
8.02	0.00802	0.2399
8.04	0.00804	-3.2
8.06	0.00806	-2.399
8.08	0.00808	0.8
8.1	0.0081	4.48
8.12	0.00812	0.32
8.14	0.00814	-2.96
8.16	0.00816	-2.72
8.18	0.00818	0.5599
8.2	0.0082	4.48
8.22	0.00822	0.5599
8.24	0.00824	-2.799
8.26	0.00826	-2.96
8.28	0.00828	0.2399
8.3	0.0083	4.4
8.32	0.00832	0.88
8.34	0.00834	-2.48
8.36	0.00836	-3.2
8.38	0.00838	0
8.4	0.0084	4.4
8.42	0.00842	1.12
8.44	0.00844	-2.24
8.46	0.00846	-3.439
8.48	0.00848	-0.08
8.5	0.0085	4.319
8.52	0.00852	1.52
8.54	0.00854	-1.839
8.56	0.00856	-3.599
8.58	0.00858	-0.32
8.6	0.0086	4.079
8.62	0.00862	1.76
8.64	0.00864	-1.52
8.66	0.00866	-3.76
8.68	0.00868	-0.16
8.7	0.0087	3.919
8.72	0.00872	2.559
8.74	0.00874	-0.88
8.76	0.00876	-4.079
8.78	0.00878	-0.4799
8.8	0.0088	3.119
8.82	0.00882	3.2
8.84	0.00884	-0.4
8.86	0.00886	-3.919
8.88	0.00888	-0.9599
8.9	0.0089	2.48
8.92	0.00892	3.839
8.94	0.00894	0
8.96	0.00896	-3.76
8.98	0.00898	-1.679
9	0.009	1.6
9.02	0.00902	4.159
9.04	0.00904	0.08
9.06	0.00906	-3.279
9.08	0.00908	-2.399
9.1	0.0091	0.8
9.12	0.00912	4.239
9.14	0.00914	0.64
9.16	0.00916	-2.72
9.18	0.00918	-2.96
9.2	0.0092	0.08
9.22	0.00922	4.319
9.24	0.00924	1.199
9.26	0.00926	-1.839
9.28	0.00928	-3.599
9.3	0.0093	-0.08
9.32	0.00932	3.76
9.34	0.00934	2.159
9.36	0.00936	-1.199
9.38	0.00938	-3.76
9.4	0.0094	-0.4
9.42	0.00942	3.359
9.44	0.00944	2.879
9.46	0.00946	-0.4
9.48	0.00948	-4
9.5	0.0095	-0.64
9.52	0.00952	2.639
9.54	0.00954	3.52
9.56	0.00956	-0.32
9.58	0.00958	-3.599
9.6	0.0096	-1.36
9.62	0.00962	2.159
9.64	0.00964	3.839
9.66	0.00966	0
9.68	0.00968	-3.599
9.7	0.0097	-2
9.72	0.00972	1.039
9.74	0.00974	4.319
9.76	0.00976	0.2399
9.78	0.00978	-2.72
9.8	0.0098	-2.96
9.82	0.00982	0.32
9.84	0.00984	4
9.86	0.00986	1.52
9.88	0.00988	-1.919
9.9	0.0099	-3.52
9.92	0.00992	-0.4
9.94	0.00994	3.599
9.96	0.00996	2.559
9.98	0.00998	-0.5599
10	0.01	-3.839
10.02	0.01002	-0.64
10.04	0.01004	2.319
10.06	0.01006	3.679
10.08	0.01008	-0.08
10.1	0.0101	-3.359
10.12	0.01012	-2.079
10.14	0.01014	1.199
10.16	0.01016	4.159
10.18	0.01018	0.4799
10.2	0.0102	-2.559
10.22	0.01022	-3.039
10.24	0.01024	0.2399
10.26	0.01026	3.919
10.28	0.01028	1.839
10.3	0.0103	-1.52
10.32	0.01032	-3.599
10.34	0.01034	-0.4
10.36	0.01036	3.359
10.38	0.01038	2.799
10.4	0.0104	-0.32
10.42	0.01042	-3.919
10.44	0.01044	-0.8
10.46	0.01046	2.079
10.48	0.01048	3.919
10.5	0.0105	-0.08
10.52	0.01052	-3.2
10.54	0.01054	-2.319
10.56	0.01056	1.039
10.58	0.01058	3.919
10.6	0.0106	0.88
10.62	0.01062	-2.399
10.64	0.01064	-2.879
10.66	0.01066	-0.08
10.68	0.01068	3.839
10.7	0.0107	1.439
10.72	0.01072	-1.279
10.74	0.01074	-3.839
10.76	0.01076	-0.16
10.78	0.01078	3.039
10.8	0.0108	3.2
10.82	0.01082	-0.4
10.84	0.01084	-3.52
10.86	0.01086	-1.12
10.88	0.01088	2.079
10.9	0.0109	3.599
10.92	0.01092	0.16
10.94	0.01094	-3.119
10.96	0.01096	-2.319
10.98	0.01098	0.5599
11	0.011	4
11.02	0.01102	1.199
11.04	0.01104	-1.76
11.06	0.01106	-3.599
11.08	0.01108	-0.16
11.1	0.0111	3.119
11.12	0.01112	3.039
11.14	0.01114	-0.2399
11.16	0.01116	-3.439
11.18	0.01118	-1.439
11.2	0.0112	1.52
11.22	0.01122	3.839
11.24	0.01124	0.4
11.26	0.01126	-2.639
11.28	0.01128	-3.039
11.3	0.0113	0.08
11.32	0.01132	3.76
11.34	0.01134	2.079
11.36	0.01136	-0.9599
11.38	0.01138	-3.679
11.4	0.0114	-0.5599
11.42	0.01142	2.399
11.44	0.01144	3.52
11.46	0.01146	-0.08
11.48	0.01148	-3.119
11.5	0.0115	-2.319
11.52	0.01152	0.7199
11.54	0.01154	3.839
11.56	0.01156	1.12
11.58	0.01158	-1.919
11.6	0.0116	-3.279
11.62	0.01162	-0.16
11.64	0.01164	3.279
11.66	0.01166	2.639
11.68	0.01168	-0.32
11.7	0.0117	-3.679
11.72	0.01172	-1.12
11.74	0.01174	1.6
11.76	0.01176	3.839
11.78	0.01178	0.16
11.8	0.0118	-2.559
11.82	0.01182	-2.799
11.84	0.01184	0.2399
11.86	0.01186	3.599
11.88	0.01188	1.839
11.9	0.0119	-1.199
11.92	0.01192	-3.52
11.94	0.01194	-0.4799
11.96	0.01196	2.639
11.98	0.01198	3.279
12	0.012	0.16
12.02	0.01202	-3.2
12.04	0.01204	-1.839
12.06	0.01206	0.88
12.08	0.01208	3.839
12.1	0.0121	1.039
12.12	0.01212	-1.6
12.14	0.01214	-3.439
12.16	0.01216	0
12.18	0.01218	2.799
12.2	0.0122	3.2
12.22	0.01222	-0.16
12.24	0.01224	-3.119
12.26	0.01226	-2
12.28	0.01228	1.039
12.3	0.0123	3.599
12.32	0.01232	1.199
12.34	0.01234	-1.839
12.36	0.01236	-3.279
12.38	0.01238	-0.2399
12.4	0.0124	2.96
12.42	0.01242	2.879
12.44	0.01244	0
12.46	0.01246	-3.359
12.48	0.01248	-1.839
12.5	0.0125	0.8
12.52	0.01252	3.839
12.54	0.01254	1.039
12.56	0.01256	-1.679
12.58	0.01258	-3.359
12.6	0.0126	-0.08
12.62	0.01262	2.799
12.64	0.01264	2.96
12.66	0.01266	-0.08
12.68	0.01268	-3.2
12.7	0.0127	-1.76
12.72	0.01272	0.9599
12.74	0.01274	3.76
12.76	0.01276	0.9599
12.78	0.01278	-1.679
12.8	0.0128	-3.359
12.82	0.01282	-0.08
12.84	0.01284	2.639
12.86	0.01286	3.119
12.88	0.01288	-0.16
12.9	0.0129	-2.96
12.92	0.01292	-2
12.94	0.01294	0.88
12.96	0.01296	3.52
12.98	0.01298	1.36
13	0.013	-1.6
13.02	0.01302	-3.279
13.04	0.01304	-0.32
13.06	0.01306	2.72
13.08	0.01308	2.96
13.1	0.0131	0.08
13.12	0.01312	-3.119
13.14	0.01314	-1.839
13.16	0.01316	0.5599
13.18	0.01318	3.679
13.2	0.0132	1.279
13.22	0.01322	-1.279
13.24	0.01324	-3.359
13.26	0.01326	-0.4799
13.28	0.01328	2.159
13.3	0.0133	3.359
13.32	0.01332	0.2399
13.34	0.01334	-2.559
13.36	0.01336	-2.639
13.38	0.01338	0.08
13.4	0.0134	3.279
13.42	0.01342	2.319
13.44	0.01344	-0.4
13.46	0.01346	-3.2
13.48	0.01348	-1.36
13.5	0.0135	1.12
13.52	0.01352	3.599
13.54	0.01354	0.9599
13.56	0.01356	-1.52
13.58	0.01358	-3.359
13.6	0.0136	-0.2399
13.62	0.01362	2.399
13.64	0.01364	3.2
13.66	0.01366	0.08
13.68	0.01368	-2.639
13.7	0.0137	-2.48
13.72	0.01372	0.16
13.74	0.01374	3.359
13.76	0.01376	2.079
13.78	0.01378	-0.4799
13.8	0.0138	-3.359
13.82	0.01382	-1.039
13.84	0.01384	1.199
13.86	0.01386	3.599
13.88	0.01388	0.7199
13.9	0.0139	-1.6
13.92	0.01392	-3.359
13.94	0.01394	-0.08
13.96	0.01396	2.48
13.98	0.01398	3.039
14	0.014	-0.08
14.02	0.01402	-2.639
14.04	0.01404	-2.319
14.06	0.01406	0.32
14.08	0.01408	3.359
14.1	0.0141	2
14.12	0.01412	-0.7199
14.14	0.01414	-3.2
14.16	0.01416	-0.9599
14.18	0.01418	1.52
14.2	0.0142	3.279
14.22	0.01422	0.7199
14.24	0.01424	-1.919
14.26	0.01426	-3.039
14.28	0.01428	-0.08
14.3	0.0143	2.799
14.32	0.01432	2.799
14.34	0.01434	0
14.36	0.01436	-2.799
14.38	0.01438	-2.24
14.4	0.0144	0.16
14.42	0.01442	3.279
14.44	0.01444	2.159
14.46	0.01446	-0.4
14.48	0.01448	-3.279
14.5	0.0145	-1.439
14.52	0.01452	0.7199
14.54	0.01454	3.439
14.56	0.01456	1.439
14.58	0.01458	-0.88
14.6	0.0146	-3.359
14.62	0.01462	-0.5599
14.64	0.01464	1.6
14.66	0.01466	3.439
14.68	0.01468	0.5599
14.7	0.0147	-1.679
14.72	0.01472	-3.119
14.74	0.01474	-0.08
14.76	0.01476	2.399
14.78	0.01478	3.119
14.8	0.0148	0.08
14.82	0.01482	-2.319
14.84	0.01484	-2.72
14.86	0.01486	0
14.88	0.01488	2.799
14.9	0.0149	2.639
14.92	0.01492	-0.16
14.94	0.01494	-2.799
14.96	0.01496	-1.919
14.98	0.01498	0.5599
15	0.015	3.2
15.02	0.01502	1.839
15.04	0.01504	-0.88
15.06	0.01506	-3.2
15.08	0.01508	-1.12
15.1	0.0151	1.439
15.12	0.01512	3.2
15.14	0.01514	0.9599
15.16	0.01516	-1.52
15.18	0.01518	-3.039
15.2	0.0152	-0.32
15.22	0.01522	2.24
15.24	0.01524	3.119
15.26	0.01526	0.16
15.28	0.01528	-2.24
15.3	0.0153	-2.72
15.32	0.01532	-0.08
15.34	0.01534	2.72
15.36	0.01536	2.72
15.38	0.01538	-0.16
15.4	0.0154	-3.599
15.42	0.01542	-3.119
15.44	0.01544	0.5599
15.46	0.01546	4.4
15.48	0.01548	3.52
15.5	0.0155	-0.5599
15.52	0.01552	-4.559
15.54	0.01554	-3.039
15.56	0.01556	0.8
15.58	0.01558	4.639
15.6	0.0156	3.2
15.62	0.01562	-0.64
15.64	0.01564	-4.719
15.66	0.01566	-2.639
15.68	0.01568	0.9599
15.7	0.0157	4.719
15.72	0.01572	2.96
15.74	0.01574	-0.88
15.76	0.01576	-4.639
15.78	0.01578	-2.079
15.8	0.0158	1.36
15.82	0.01582	4.719
15.84	0.01584	0.88
15.86	0.01586	-2.879
15.88	0.01588	-3.599
15.9	0.0159	0.16
15.92	0.01592	5.039
15.94	0.01594	1.279
15.96	0.01596	-2.559
15.98	0.01598	-3.919
16	0.016	-0.08
16.02	0.01602	4.639
16.04	0.01604	1.52
16.06	0.01606	-2.319
16.08	0.01608	-3.839
16.1	0.0161	-0.16
16.12	0.01612	4.719
16.14	0.01614	1.679
16.16	0.01616	-1.919
16.18	0.01618	-4.159
16.2	0.0162	-0.32
16.22	0.01622	4.319
16.24	0.01624	2.079
16.26	0.01626	-1.76
16.28	0.01628	-4
16.3	0.0163	-0.2399
16.32	0.01632	4.4
16.34	0.01634	2.319
16.36	0.01636	-1.36
16.38	0.01638	-4.319
16.4	0.0164	-0.2399
16.42	0.01642	4.079
16.44	0.01644	2.72
16.46	0.01646	-1.199
16.48	0.01648	-4.319
16.5	0.0165	-0.4799
16.52	0.01652	4
16.54	0.01654	3.119
16.56	0.01656	-0.8
16.58	0.01658	-4.4
16.6	0.0166	-0.64
16.62	0.01662	3.599
16.64	0.01664	3.119
16.66	0.01666	-0.64
16.68	0.01668	-4.48
16.7	0.0167	-0.5599
16.72	0.01672	3.359
16.74	0.01674	3.52
16.76	0.01676	-0.4
16.78	0.01678	-4.4
16.8	0.0168	-0.8
16.82	0.01682	3.039
16.84	0.01684	3.76
16.86	0.01686	-0.2399
16.88	0.01688	-4.319
16.9	0.0169	-0.9599
16.92	0.01692	2.72
16.94	0.01694	4
16.96	0.01696	-0.16
16.98	0.01698	-4.239
17	0.017	-1.199
17.02	0.01702	2.559
17.04	0.01704	4.079
17.06	0.01706	-0.08
17.08	0.01708	-4.079
17.1	0.0171	-1.36
17.12	0.01712	2.24
17.14	0.01714	4.239
17.16	0.01716	-0.08
17.18	0.01718	-4
17.2	0.0172	-1.679
17.22	0.01722	1.839
17.24	0.01724	4.319
17.26	0.01726	0.08
17.28	0.01728	-3.76
17.3	0.0173	-1.919
17.32	0.01732	1.6
17.34	0.01734	4.4
17.36	0.01736	0
17.38	0.01738	-3.76
17.4	0.0174	-2.24
17.42	0.01742	1.279
17.44	0.01744	4.559
17.46	0.01746	0.08
17.48	0.01748	-3.439
17.5	0.0175	-2.48
17.52	0.01752	0.9599
17.54	0.01754	4.639
17.56	0.01756	0.32
17.58	0.01758	-3.279
17.6	0.0176	-2.72
17.62	0.01762	0.64
17.64	0.01764	4.559
17.66	0.01766	0.4799
17.68	0.01768	-2.96
17.7	0.0177	-2.96
17.72	0.01772	0.32
17.74	0.01774	4.559
17.76	0.01776	0.88
17.78	0.01778	-2.72
17.8	0.0178	-3.279
17.82	0.01782	0
17.84	0.01784	4.48
17.86	0.01786	1.199
17.88	0.01788	-2.319
17.9	0.0179	-3.439
17.92	0.01792	-0.08
17.94	0.01794	4.4
17.96	0.01796	1.36
17.98	0.01798	-2
18	0.018	-3.679
18.02	0.01802	-0.16
18.04	0.01804	4.239
18.06	0.01806	1.839
18.08	0.01808	-1.679
18.1	0.0181	-3.76
18.12	0.01812	-0.32
18.14	0.01814	4.079
18.16	0.01816	2
18.18	0.01818	-1.439
18.2	0.0182	-3.839
18.22	0.01822	-0.2399
18.24	0.01824	3.919
18.26	0.01826	2.48
18.28	0.01828	-1.12
18.3	0.0183	-3.919
18.32	0.01832	-0.4
18.34	0.01834	3.76
18.36	0.01836	2.639
18.38	0.01838	-0.8
18.4	0.0184	-4.079
18.42	0.01842	-0.4
18.44	0.01844	3.439
18.46	0.01846	3.119
18.48	0.01848	-0.64
18.5	0.0185	-4
18.52	0.01852	-0.4799
18.54	0.01854	3.279
18.56	0.01856	3.119
18.58	0.01858	-0.4799
18.6	0.0186	-4.159
18.62	0.01862	-0.5599
18.64	0.01864	2.799
18.66	0.01866	3.599
18.68	0.01868	-0.32
18.7	0.0187	-3.839
18.72	0.01872	-1.039
18.74	0.01874	2.639
18.76	0.01876	3.599
18.78	0.01878	-0.08
18.8	0.0188	-4.079
18.82	0.01882	-1.039
18.84	0.01884	2.24
18.86	0.01886	4.079
18.88	0.01888	-0.08
18.9	0.0189	-3.599
18.92	0.01892	-1.839
18.94	0.01894	1.52
18.96	0.01896	4.159
18.98	0.01898	0.2399
19	0.019	-3.279
19.02	0.01902	-2.399
19.04	0.01904	0.64
19.06	0.01906	4.4
19.08	0.01908	0.4799
19.1	0.0191	-2.559
19.12	0.01912	-3.119
19.14	0.01914	0.16
19.16	0.01916	4.159
19.18	0.01918	1.439
19.2	0.0192	-1.919
19.22	0.01922	-3.439
19.24	0.01924	-0.2399
19.26	0.01926	4.079
19.28	0.01928	2
19.3	0.0193	-1.279
19.32	0.01932	-3.839
19.34	0.01934	-0.4
19.36	0.01936	3.359
19.38	0.01938	2.799
19.4	0.0194	-0.64
19.42	0.01942	-3.839
19.44	0.01944	-0.5599
19.46	0.01946	2.879
19.48	0.01948	3.439
19.5	0.0195	-0.16
19.52	0.01952	-3.839
19.54	0.01954	-1.199
19.56	0.01956	1.919
19.58	0.01958	4.079
19.6	0.0196	-0.16
19.62	0.01962	-3.359
19.64	0.01964	-2.079
19.66	0.01966	1.039
19.68	0.01968	4.159
19.7	0.0197	0.32
19.72	0.01972	-2.72
19.74	0.01974	-2.799
19.76	0.01976	0.4
19.78	0.01978	4.159
19.8	0.0198	1.12
19.82	0.01982	-2.159
19.84	0.01984	-3.359
19.86	0.01986	-0.16
19.88	0.01988	4
19.9	0.0199	1.919
19.92	0.01992	-1.279
19.94	0.01994	-3.76
19.96	0.01996	-0.2399
19.98	0.01998	3.439
20	0.02	2.799
20.02	0.02002	-0.4799
20.04	0.02004	-3.839
20.06	0.02006	-0.88
20.08	0.02008	2.319
20.1	0.0201	3.679
20.12	0.02012	0
20.14	0.02014	-3.359
20.16	0.02016	-2.079
20.18	0.02018	1.039
20.2	0.0202	4.079
20.22	0.02022	0.64
20.24	0.02024	-2.559
20.26	0.02026	-3.039
20.28	0.02028	-0.08
20.3	0.0203	3.919
20.32	0.02032	1.6
20.34	0.02034	-1.279
20.36	0.02036	-3.76
20.38	0.02038	-0.2399
20.4	0.0204	3.2
20.42	0.02042	3.2
20.44	0.02044	-0.16
20.46	0.02046	-3.679
20.48	0.02048	-1.199
20.5	0.0205	1.839
20.52	0.02052	3.839
20.54	0.02054	0
20.56	0.02056	-3.039
20.58	0.02058	-2.319
20.6	0.0206	0.64
20.62	0.02062	4.079
20.64	0.02064	0.9599
20.66	0.02066	-2.159
20.68	0.02068	-3.279
20.7	0.0207	-0.16
20.72	0.02072	3.76
20.74	0.02074	2.24
20.76	0.02076	-0.88
20.78	0.02078	-3.76
20.8	0.0208	-0.4
20.82	0.02082	2.799
20.84	0.02084	3.359
20.86	0.02086	-0.16
20.88	0.02088	-3.52
20.9	0.0209	-1.439
20.92	0.02092	1.6
20.94	0.02094	3.919
20.96	0.02096	0.2399
20.98	0.02098	-2.799
21	0.021	-2.639
21.02	0.02102	0.2399
21.04	0.02104	3.919
21.06	0.02106	1.36
21.08	0.02108	-1.76
21.1	0.0211	-3.359
21.12	0.02112	-0.2399
21.14	0.02114	3.279
21.16	0.02116	2.72
21.18	0.02118	-0.4
21.2	0.0212	-3.599
21.22	0.02122	-1.199
21.24	0.02124	1.76
21.26	0.02126	3.839
21.28	0.02128	0.32
21.3	0.0213	-2.72
21.32	0.02132	-2.799
21.34	0.02134	0.08
21.36	0.02136	3.839
21.38	0.02138	1.76
21.4	0.0214	-1.039
21.42	0.02142	-3.76
21.44	0.02144	-0.32
21.46	0.02146	2.48
21.48	0.02148	3.439
21.5	0.0215	-0.16
21.52	0.02152	-3.2
21.54	0.02154	-2.159
21.56	0.02156	0.88
21.58	0.02158	3.839
21.6	0.0216	1.039
21.62	0.02162	-2
21.64	0.02164	-3.279
21.66	0.02166	-0.2399
21.68	0.02168	3.359
21.7	0.0217	2.559
21.72	0.02172	-0.4
21.74	0.02174	-3.52
21.76	0.02176	-0.9599
21.78	0.02178	1.839
21.8	0.0218	3.679
21.82	0.02182	0.2399
21.84	0.02184	-2.879
21.86	0.02186	-2.639
21.88	0.02188	0.2399
21.9	0.0219	3.679
21.92	0.02192	1.6
21.94	0.02194	-1.199
21.96	0.02196	-3.439
21.98	0.02198	-0.2399
22	0.022	2.72
22.02	0.02202	3.279
22.04	0.02204	-0.16
22.06	0.02206	-3.2
22.08	0.02208	-1.76
22.1	0.0221	1.12
22.12	0.02212	3.839
22.14	0.02214	0.8
22.16	0.02216	-2.159
22.18	0.02218	-3.039
22.2	0.0222	0
22.22	0.02222	3.359
22.24	0.02224	2.24
22.26	0.02226	-0.64
22.28	0.02228	-3.439
22.3	0.0223	-1.039
22.32	0.02232	1.919
22.34	0.02234	3.599
22.36	0.02236	0.4799
22.38	0.02238	-2.48
22.4	0.0224	-2.879
22.42	0.02242	0
22.44	0.02244	3.439
22.46	0.02246	2.159
22.48	0.02248	-0.64
22.5	0.0225	-3.52
22.52	0.02252	-0.9599
22.54	0.02254	1.76
22.56	0.02256	3.679
22.58	0.02258	0.4799
22.6	0.0226	-2.399
22.62	0.02262	-2.879
22.64	0.02264	0
22.66	0.02266	3.439
22.68	0.02268	2.319
22.7	0.0227	-0.4799
22.72	0.02272	-3.439
22.74	0.02274	-1.039
22.76	0.02276	1.52
22.78	0.02278	3.679
22.8	0.0228	0.32
22.82	0.02282	-2.24
22.84	0.02284	-2.96
22.86	0.02286	0.08
22.88	0.02288	3.2
22.9	0.0229	2.48
22.92	0.02292	-0.64
22.94	0.02294	-3.279
22.96	0.02296	-1.279
22.98	0.02298	1.679
23	0.023	3.439
23.02	0.02302	0.4799
23.04	0.02304	-2.48
23.06	0.02306	-2.799
23.08	0.02308	-0.08
23.1	0.0231	3.359
23.12	0.02312	2.159
23.14	0.02314	-0.4
23.16	0.02316	-3.52
23.18	0.02318	-0.9599
23.2	0.0232	1.439
23.22	0.02322	3.679
23.24	0.02324	0.2399
23.26	0.02326	-2.079
23.28	0.02328	-2.96
23.3	0.0233	0.16
23.32	0.02332	3.039
23.34	0.02334	2.48
23.36	0.02336	-0.64
23.38	0.02338	-3.119
23.4	0.0234	-1.36
23.42	0.02342	1.52
23.44	0.02344	3.359
23.46	0.02346	1.039
23.48	0.02348	-1.919
23.5	0.0235	-3.039
23.52	0.02352	-0.32
23.54	0.02354	2.72
23.56	0.02356	2.96
23.58	0.02358	0.16
23.6	0.0236	-2.96
23.62	0.02362	-2.24
23.64	0.02364	0.16
23.66	0.02366	3.439
23.68	0.02368	1.839
23.7	0.0237	-0.5599
23.72	0.02372	-3.439
23.74	0.02374	-0.88
23.76	0.02376	1.36
23.78	0.02378	3.52
23.8	0.0238	0.5599
23.82	0.02382	-1.919
23.84	0.02384	-3.2
23.86	0.02386	-0.08
23.88	0.02388	2.799
23.9	0.0239	2.799
23.92	0.02392	-0.08
23.94	0.02394	-2.879
23.96	0.02396	-2
23.98	0.02398	0.4799
24	0.024	3.439
24.02	0.02402	1.679
24.04	0.02404	-1.039
24.06	0.02406	-3.279
24.08	0.02408	-0.64
24.1	0.0241	1.839
24.12	0.02412	3.279
24.14	0.02414	0.4
24.16	0.02416	-2.079
24.18	0.02418	-2.879
24.2	0.0242	0
24.22	0.02422	2.96
24.24	0.02424	2.639
24.26	0.02426	-0.2399
24.28	0.02428	-2.96
24.3	0.0243	-1.76
24.32	0.02432	0.7199
24.34	0.02434	3.359
24.36	0.02436	1.52
24.38	0.02438	-1.199
24.4	0.0244	-3.2
24.42	0.02442	-0.5599
24.44	0.02444	2.079
24.46	0.02446	3.119
24.48	0.02448	0.4
24.5	0.0245	-2.319
24.52	0.02452	-2.799
24.54	0.02454	-0.08
24.56	0.02456	2.879
24.58	0.02458	2.72
24.6	0.0246	-0.08
24.62	0.02462	-2.879
24.64	0.02464	-2.159
24.66	0.02466	0.2399
24.68	0.02468	3.2
24.7	0.0247	2.079
24.72	0.02472	-0.4799
24.74	0.02474	-3.279
24.76	0.02476	-1.279
24.78	0.02478	1.039
24.8	0.0248	3.439
24.82	0.02482	1.199
24.84	0.02484	-1.12
24.86	0.02486	-3.359
24.88	0.02488	-0.5599
24.9	0.0249	1.76
24.92	0.02492	3.279
24.94	0.02494	0.4799
24.96	0.02496	-1.76
24.98	0.02498	-3.039
25	0.025	-0.16
25.02	0.02502	2.48
25.04	0.02504	3.039
25.06	0.02506	0.08
25.08	0.02508	-2.48
25.1	0.0251	-2.48
25.12	0.02512	0.08
25.14	0.02514	3.039
25.16	0.02516	2.399
25.18	0.02518	-0.2399
25.2	0.0252	-3.039
25.22	0.02522	-1.6
25.24	0.02524	0.5599
25.26	0.02526	3.279
25.28	0.02528	1.679
25.3	0.0253	-0.7199
25.32	0.02532	-3.2
25.34	0.02534	-0.9599
25.36	0.02536	1.76
25.38	0.02538	4.96
25.4	0.0254	1.36
25.42	0.02542	-2.159
25.44	0.02544	-4.88
25.46	0.02546	-0.4799
25.48	0.02548	3.279
25.5	0.0255	4.88
25.52	0.02552	0.4
25.54	0.02554	-3.279
25.56	0.02556	-4.559
25.58	0.02558	-0.08
25.6	0.0256	3.839
25.62	0.02562	4.4
25.64	0.02564	-0.16
25.66	0.02566	-3.76
25.68	0.02568	-4.079
25.7	0.0257	0.08
25.72	0.02572	4.079
25.74	0.02574	4
25.76	0.02576	-0.2399
25.78	0.02578	-4.159
25.8	0.0258	-3.599
25.82	0.02582	0.32
25.84	0.02584	4.4
25.86	0.02586	3.76
25.88	0.02588	-0.32
25.9	0.0259	-4.319
25.92	0.02592	-3.2
25.94	0.02594	0.5599
25.96	0.02596	4.559
25.98	0.02598	3.439
26	0.026	-0.4799
26.02	0.02602	-4.48
26.04	0.02604	-2.879
26.06	0.02606	0.64
26.08	0.02608	4.639
26.1	0.0261	3.119
26.12	0.02612	-0.64
26.14	0.02614	-4.639
26.16	0.02616	-2.559
26.18	0.02618	0.9599
26.2	0.0262	4.639
26.22	0.02622	2.639
26.24	0.02624	-0.9599
26.26	0.02626	-4.719
26.28	0.02628	-2.079
26.3	0.0263	1.36
26.32	0.02632	4.719
26.34	0.02634	2.399
26.36	0.02636	-1.279
26.38	0.02638	-4.799
26.4	0.0264	-0.7199
26.42	0.02642	3.039
26.44	0.02644	3.839
26.46	0.02646	-0.5599
26.48	0.02648	-4.239
26.5	0.0265	-0.8
26.52	0.02652	3.279
26.54	0.02654	3.839
26.56	0.02656	-0.32
26.58	0.02658	-4.559
26.6	0.0266	-1.12
26.62	0.02662	2.799
26.64	0.02664	4.079
26.66	0.02666	-0.08
26.68	0.02668	-4.239
26.7	0.0267	-1.12
26.72	0.02672	2.559
26.74	0.02674	4.079
26.76	0.02676	-0.2399
26.78	0.02678	-4.239
26.8	0.0268	-1.36
26.82	0.02682	2.48
26.84	0.02684	4.319
26.86	0.02686	0
26.88	0.02688	-4.159
26.9	0.0269	-1.679
26.92	0.02692	1.839
26.94	0.02694	4.4
26.96	0.02696	-0.08
26.98	0.02698	-3.679
27	0.027	-1.76
27.02	0.02702	1.839
27.04	0.02704	4.48
27.06	0.02706	0
27.08	0.02708	-3.919
27.1	0.0271	-2.079
27.12	0.02712	1.279
27.14	0.02714	4.719
27.16	0.02716	-0.16
27.18	0.02718	-3.52
27.2	0.0272	-2.319
27.22	0.02722	1.439
27.24	0.02724	4.4
27.26	0.02726	0.16
27.28	0.02728	-3.679
27.3	0.0273	-2.399
27.32	0.02732	0.88
27.34	0.02734	4.639
27.36	0.02736	0.2399
27.38	0.02738	-3.2
27.4	0.0274	-2.799
27.42	0.02742	0.8
27.44	0.02744	4.559
27.46	0.02746	0.4799
27.48	0.02748	-3.119
27.5	0.0275	-2.96
27.52	0.02752	0.4799
27.54	0.02754	4.559
27.56	0.02756	0.64
27.58	0.02758	-2.879
27.6	0.0276	-3.119
27.62	0.02762	0.16
27.64	0.02764	4.719
27.66	0.02766	0.88
27.68	0.02768	-2.399
27.7	0.0277	-3.359
27.72	0.02772	0
27.74	0.02774	4.48
27.76	0.02776	1.199
27.78	0.02778	-2.319
27.8	0.0278	-3.439
27.82	0.02782	-0.16
27.84	0.02784	4.639
27.86	0.02786	1.439
27.88	0.02788	-1.76
27.9	0.0279	-3.839
27.92	0.02792	-0.08
27.94	0.02794	4.079
27.96	0.02796	1.919
27.98	0.02798	-1.679
28	0.028	-3.76
28.02	0.02802	-0.32
28.04	0.02804	4.239
28.06	0.02806	2.24
28.08	0.02808	-1.199
28.1	0.0281	-4.079
28.12	0.02812	-0.32
28.14	0.02814	3.76
28.16	0.02816	2.559
28.18	0.02818	-1.12
28.2	0.0282	-4
28.22	0.02822	-0.4
28.24	0.02824	3.599
28.26	0.02826	2.879
28.28	0.02828	-0.7199
28.3	0.0283	-4
28.32	0.02832	-0.4799
28.34	0.02834	3.279
28.36	0.02836	3.2
28.38	0.02838	-0.5599
28.4	0.0284	-4.079
28.42	0.02842	-0.64
28.44	0.02844	3.119
28.46	0.02846	3.359
28.48	0.02848	-0.32
28.5	0.0285	-4.159
28.52	0.02852	-0.8
28.54	0.02854	2.72
28.56	0.02856	3.679
28.58	0.02858	-0.2399
28.6	0.0286	-3.919
28.62	0.02862	-1.039
28.64	0.02864	2.399
28.66	0.02866	4
28.68	0.02868	0
28.7	0.0287	-3.679
28.72	0.02872	-1.76
28.74	0.02874	1.439
28.76	0.02876	4.319
28.78	0.02878	0.08
28.8	0.0288	-3.119
28.82	0.02882	-2.639
28.84	0.02884	0.7199
28.86	0.02886	4.319
28.88	0.02888	0.8
28.9	0.0289	-2.559
28.92	0.02892	-3.119
28.94	0.02894	0
28.96	0.02896	4.319
28.98	0.02898	1.36
29	0.029	-1.839
29.02	0.02902	-3.599
29.04	0.02904	-0.16
29.06	0.02906	3.919
29.08	0.02908	2.319
29.1	0.0291	-1.12
29.12	0.02912	-3.919
29.14	0.02914	-0.4799
29.16	0.02916	3.359
29.18	0.02918	2.879
29.2	0.0292	-0.4799
29.22	0.02922	-3.919
29.24	0.02924	-0.7199
29.26	0.02926	2.72
29.28	0.02928	3.679
29.3	0.0293	-0.08
29.32	0.02932	-3.76
29.34	0.02934	-1.52
29.36	0.02936	1.679
29.38	0.02938	4.079
29.4	0.0294	0
29.42	0.02942	-3.2
29.44	0.02944	-2.399
29.46	0.02946	0.9599
29.48	0.02948	4.159
29.5	0.0295	0.4799
29.52	0.02952	-2.799
29.54	0.02954	-2.639
29.56	0.02956	0.32
29.58	0.02958	4.319
29.6	0.0296	0.9599
29.62	0.02962	-2.079
29.64	0.02964	-3.52
29.66	0.02966	-0.16
29.68	0.02968	3.919
29.7	0.0297	1.839
29.72	0.02972	-1.52
29.74	0.02974	-3.599
29.76	0.02976	-0.32
29.78	0.02978	3.52
29.8	0.0298	2.72
29.82	0.02982	-0.4799
29.84	0.02984	-4
29.86	0.02986	-0.8
29.88	0.02988	2.319
29.9	0.0299	3.839
29.92	0.02992	0
29.94	0.02994	-3.359
29.96	0.02996	-2.079
29.98	0.02998	1.12
30	0.03	4.159
30.02	0.03002	0.5599
30.04	0.03004	-2.639
30.06	0.03006	-3.119
30.08	0.03008	0.08
30.1	0.0301	4.079
30.12	0.03012	1.76
30.14	0.03014	-1.279
30.16	0.03016	-3.76
30.18	0.03018	-0.32
30.2	0.0302	3.119
30.22	0.03022	3.2
30.24	0.03024	-0.4
30.26	0.03026	-3.679
30.28	0.03028	-1.199
30.3	0.0303	2
30.32	0.03032	3.839
30.34	0.03034	0.16
30.36	0.03036	-3.279
30.38	0.03038	-2.319
30.4	0.0304	0.7199
30.42	0.03042	4.159
30.44	0.03044	0.88
30.46	0.03046	-2.079
30.48	0.03048	-3.359
30.5	0.0305	-0.08
30.52	0.03052	3.679
30.54	0.03054	2.319
30.56	0.03056	-0.88
30.58	0.03058	-3.679
30.6	0.0306	-0.4799
30.62	0.03062	2.72
30.64	0.03064	3.359
30.66	0.03066	-0.16
30.68	0.03068	-3.599
30.7	0.0307	-1.6
30.72	0.03072	1.52
30.74	0.03074	3.919
30.76	0.03076	0.32
30.78	0.03078	-2.879
30.8	0.0308	-2.559
30.82	0.03082	0.32
30.84	0.03084	4
30.86	0.03086	1.12
30.88	0.03088	-1.76
30.9	0.0309	-3.52
30.92	0.03092	-0.08
30.94	0.03094	3.279
30.96	0.03096	2.879
30.98	0.03098	-0.4799
31	0.031	-3.52
31.02	0.03102	-1.36
31.04	0.03104	1.839
31.06	0.03106	3.76
31.08	0.03108	0.32
31.1	0.0311	-2.96
31.12	0.03112	-2.639
31.14	0.03114	0.16
31.16	0.03116	3.919
31.18	0.03118	1.6
31.2	0.0312	-1.199
31.22	0.03122	-3.76
31.24	0.03124	-0.32
31.26	0.03126	2.639
31.28	0.03128	3.439
31.3	0.0313	-0.08
31.32	0.03132	-3.279
31.34	0.03134	-2
31.36	0.03136	1.039
31.38	0.03138	3.919
31.4	0.0314	0.88
31.42	0.03142	-2.159
31.44	0.03144	-3.2
31.46	0.03146	-0.16
31.48	0.03148	3.439
31.5	0.0315	2.48
31.52	0.03152	-0.5599
31.54	0.03154	-3.599
31.56	0.03156	-0.9599
31.58	0.03158	2
31.6	0.0316	3.599
31.62	0.03162	0.16
31.64	0.03164	-2.96
31.66	0.03166	-2.559
31.68	0.03168	0.4
31.7	0.0317	3.839
31.72	0.03172	1.439
31.74	0.03174	-1.439
31.76	0.03176	-3.52
31.78	0.03178	-0.2399
31.8	0.0318	2.879
31.82	0.03182	3.119
31.84	0.03184	-0.2399
31.86	0.03186	-3.359
31.88	0.03188	-1.679
31.9	0.0319	1.279
31.92	0.03192	3.76
31.94	0.03194	0.64
31.96	0.03196	-2.319
31.98	0.03198	-2.96
32	0.032	0
32.02	0.03202	3.52
32.04	0.03204	2.399
32.06	0.03206	-0.5599
32.08	0.03208	-3.599
32.1	0.0321	-1.199
32.12	0.03212	1.679
32.14	0.03214	3.76
32.16	0.03216	0.5599
32.18	0.03218	-2.399
32.2	0.0322	-2.96
32.22	0.03222	0
32.24	0.03224	3.359
32.26	0.03226	2.399
32.28	0.03228	-0.4799
32.3	0.0323	-3.52
32.32	0.03232	-1.12
32.34	0.03234	1.52
32.36	0.03236	3.679
32.38	0.03238	0.5599
32.4	0.0324	-2.319
32.42	0.03242	-3.039
32.44	0.03244	0
32.46	0.03246	3.279
32.48	0.03248	2.48
32.5	0.0325	-0.4799
32.52	0.03252	-3.439
32.54	0.03254	-1.199
32.56	0.03256	1.439
32.58	0.03258	3.76
32.6	0.0326	0.4
32.62	0.03262	-2.159
32.64	0.03264	-3.119
32.66	0.03266	0
32.68	0.03268	3.119
32.7	0.0327	2.559
32.72	0.03272	-0.4799
32.74	0.03274	-3.279
32.76	0.03276	-1.36
32.78	0.03278	1.52
32.8	0.0328	3.52
32.82	0.03282	0.8
32.84	0.03284	-2.24
32.86	0.03286	-2.96
32.88	0.03288	-0.16
32.9	0.0329	3.2
32.92	0.03292	2.48
32.94	0.03294	-0.2399
32.96	0.03296	-3.439
32.98	0.03298	-1.439
33	0.033	1.199
33.02	0.03302	3.679
33.04	0.03304	0.8
33.06	0.03306	-1.919
33.08	0.03308	-3.039
33.1	0.0331	-0.08
33.12	0.03312	3.119
33.14	0.03314	2.559
33.16	0.03316	-0.2399
33.18	0.03318	-3.2
33.2	0.0332	-1.679
33.22	0.03322	0.8
33.24	0.03324	3.679
33.26	0.03326	1.279
33.28	0.03328	-1.279
33.3	0.0333	-3.439
33.32	0.03332	-0.32
33.34	0.03334	2.079
33.36	0.03336	3.52
33.38	0.03338	0.16
33.4	0.0334	-2.399
33.42	0.03342	-2.879
33.44	0.03344	0.16
33.46	0.03346	3.2
33.48	0.03348	2.559
33.5	0.0335	-0.4799
33.52	0.03352	-3.2
33.54	0.03354	-1.52
33.56	0.03356	1.199
33.58	0.03358	3.439
33.6	0.0336	1.199
33.62	0.03362	-1.6
33.64	0.03364	-3.279
33.66	0.03366	-0.2399
33.68	0.03368	2.48
33.7	0.0337	3.2
33.72	0.03372	0.08
33.74	0.03374	-2.639
33.76	0.03376	-2.48
33.78	0.03378	0.16
33.8	0.0338	3.359
33.82	0.03382	2.159
33.84	0.03384	-0.4799
33.86	0.03386	-3.359
33.88	0.03388	-1.12
33.9	0.0339	1.199
33.92	0.03392	3.599
33.94	0.03394	0.7199
33.96	0.03396	-1.679
33.98	0.03398	-3.2
34	0.034	0
34.02	0.03402	2.559
34.04	0.03404	2.96
34.06	0.03406	-0.08
34.08	0.03408	-2.72
34.1	0.0341	-2.319
34.12	0.03412	0.4
34.14	0.03414	3.2
34.16	0.03416	2.079
34.18	0.03418	-0.88
34.2	0.0342	-3.2
34.22	0.03422	-1.039
34.24	0.03424	1.6
34.26	0.03426	3.279
34.28	0.03428	0.64
34.3	0.0343	-2
34.32	0.03432	-3.119
34.34	0.03434	-0.2399
34.36	0.03436	2.639
34.38	0.03438	3.039
34.4	0.0344	0.16
34.42	0.03442	-2.559
34.44	0.03444	-2.559
34.46	0.03446	0
34.48	0.03448	3.039
34.5	0.0345	2.559
34.52	0.03452	-0.2399
34.54	0.03454	-3.119
34.56	0.03456	-1.839
34.58	0.03458	0.5599
34.6	0.0346	3.359
34.62	0.03462	1.76
34.64	0.03464	-0.7199
34.66	0.03466	-3.359
34.68	0.03468	-0.9599
34.7	0.0347	1.36
34.72	0.03472	3.439
34.74	0.03474	1.039
34.76	0.03476	-1.36
34.78	0.03478	-3.279
34.8	0.0348	-0.4799
34.82	0.03482	2.079
34.84	0.03484	3.279
34.86	0.03486	0.2399
34.88	0.03488	-2.079
34.9	0.0349	-2.879
34.92	0.03492	0
34.94	0.03494	2.72
34.96	0.03496	2.799
34.98	0.03498	-0.08
35	0.035	-2.639
35.02	0.03502	-2.319
35.04	0.03504	0.32
35.06	0.03506	3.039
35.08	0.03508	2.159
35.1	0.0351	-0.4799
35.12	0.03512	-3.039
35.14	0.03514	-1.36
35.16	0.03516	1.039
35.18	0.03518	3.279
35.2	0.0352	1.199
35.22	0.03522	-1.279
35.24	0.03524	-3.119
35.26	0.03526	-0.5599
35.28	0.03528	1.919
35.3	0.0353	3.119
35.32	0.03532	0.4799
35.34	0.03534	-2
35.36	0.03536	-2.96
35.38	0.03538	0.16
35.4	0.0354	4
35.42	0.03542	4.239
35.44	0.03544	0.32
35.46	0.03546	-3.919
35.48	0.03548	-3.919
35.5	0.0355	0
35.52	0.03552	4.319
35.54	0.03554	4.079
35.56	0.03556	0
35.58	0.03558	-4.159
35.6	0.0356	-3.679
35.62	0.03562	0.08
35.64	0.03564	4.319
35.66	0.03566	3.76
35.68	0.03568	-0.16
35.7	0.0357	-4.319
35.72	0.03572	-3.279
35.74	0.03574	0.32
35.76	0.03576	4.48
35.78	0.03578	3.439
35.8	0.0358	-0.4
35.82	0.03582	-4.48
35.84	0.03584	-3.039
35.86	0.03586	0.5599
35.88	0.03588	4.559
35.9	0.0359	3.2
35.92	0.03592	-0.64
35.94	0.03594	-4.559
35.96	0.03596	-2.639
35.98	0.03598	0.9599
36	0.036	4.639
36.02	0.03602	2.879
36.04	0.03604	-0.88
36.06	0.03606	-4.559
36.08	0.03608	-2.24
36.1	0.0361	1.36
36.12	0.03612	4.639
36.14	0.03614	2.48
36.16	0.03616	-1.12
36.18	0.03618	-4.719
36.2	0.0362	-1.839
36.22	0.03622	1.679
36.24	0.03624	4.719
36.26	0.03626	2.079
36.28	0.03628	-1.52
36.3	0.0363	-4.799
36.32	0.03632	-1.439
36.34	0.03634	1.919
36.36	0.03636	4.719
36.38	0.03638	1.6
36.4	0.0364	-1.839
36.42	0.03642	-4.719
36.44	0.03644	-1.12
36.46	0.03646	2.319
36.48	0.03648	4.719
36.5	0.0365	1.279
36.52	0.03652	-2.079
36.54	0.03654	-4.639
36.56	0.03656	-0.16
36.58	0.03658	3.599
36.6	0.0366	3.52
36.62	0.03662	-0.8
36.64	0.03664	-4.4
36.66	0.03666	-0.7199
36.68	0.03668	3.2
36.7	0.0367	3.52
36.72	0.03672	-0.2399
36.74	0.03674	-4.319
36.76	0.03676	-0.64
36.78	0.03678	2.879
36.8	0.0368	3.919
36.82	0.03682	-0.4
36.84	0.03684	-4.159
36.86	0.03686	-1.12
36.88	0.03688	2.879
36.9	0.0369	3.919
36.92	0.03692	0
36.94	0.03694	-4.159
36.96	0.03696	-1.12
36.98	0.03698	2.24
37	0.037	4
37.02	0.03702	-0.32
37.04	0.03704	-4.079
37.06	0.03706	-1.52
37.08	0.03708	2.079
37.1	0.0371	4.4
37.12	0.03712	-0.08
37.14	0.03714	-3.919
37.16	0.03716	-1.839
37.18	0.03718	1.6
37.2	0.0372	4.4
37.22	0.03722	-0.08
37.24	0.03724	-3.76
37.26	0.03726	-2.079
37.28	0.03728	1.439
37.3	0.0373	4.639
37.32	0.03732	0.08
37.34	0.03734	-3.52
37.36	0.03736	-2.399
37.38	0.03738	0.9599
37.4	0.0374	4.559
37.42	0.03742	0.2399
37.44	0.03744	-3.2
37.46	0.03746	-2.559
37.48	0.03748	0.7199
37.5	0.0375	4.559
37.52	0.03752	0.4
37.54	0.03754	-2.96
37.56	0.03756	-2.96
37.58	0.03758	0.4799
37.6	0.0376	4.48
37.62	0.03762	0.64
37.64	0.03764	-2.799
37.66	0.03766	-3.119
37.68	0.03768	0.16
37.7	0.0377	4.559
37.72	0.03772	0.9599
37.74	0.03774	-2.48
37.76	0.03776	-3.359
37.78	0.03778	0
37.8	0.0378	4.4
37.82	0.03782	1.199
37.84	0.03784	-2.24
37.86	0.03786	-3.439
37.88	0.03788	-0.16
37.9	0.0379	4.4
37.92	0.03792	1.52
37.94	0.03794	-1.76
37.96	0.03796	-3.679
37.98	0.03798	-0.2399
38	0.038	4.159
38.02	0.03802	1.76
38.04	0.03804	-1.76
38.06	0.03806	-3.679
38.08	0.03808	-0.2399
38.1	0.0381	4.159
38.12	0.03812	2.079
38.14	0.03814	-1.439
38.16	0.03816	-3.839
38.18	0.03818	-0.32
38.2	0.0382	3.919
38.22	0.03822	2.159
38.24	0.03824	-1.199
38.26	0.03826	-4
38.28	0.03828	-0.32
38.3	0.0383	3.679
38.32	0.03832	2.72
38.34	0.03834	-0.9599
38.36	0.03836	-4
38.38	0.03838	-0.4799
38.4	0.0384	3.52
38.42	0.03842	2.879
38.44	0.03844	-0.5599
38.46	0.03846	-4.159
38.48	0.03848	-0.4799
38.5	0.0385	3.039
38.52	0.03852	3.359
38.54	0.03854	-0.4
38.56	0.03856	-3.919
38.58	0.03858	-0.88
38.6	0.0386	2.799
38.62	0.03862	3.439
38.64	0.03864	-0.2399
38.66	0.03866	-4.079
38.68	0.03868	-0.7199
38.7	0.0387	2.72
38.72	0.03872	3.52
38.74	0.03874	-0.2399
38.76	0.03876	-3.76
38.78	0.03878	-1.039
38.8	0.0388	2.399
38.82	0.03882	3.76
38.84	0.03884	-0.08
38.86	0.03886	-3.76
38.88	0.03888	-1.52
38.9	0.0389	1.679
38.92	0.03892	4.239
38.94	0.03894	-0.08
38.96	0.03896	-3.279
38.98	0.03898	-2.24
39	0.039	0.88
39.02	0.03902	4.159
39.04	0.03904	0.32
39.06	0.03906	-2.799
39.08	0.03908	-2.96
39.1	0.0391	0.32
39.12	0.03912	4.159
39.14	0.03914	1.199
39.16	0.03916	-2.159
39.18	0.03918	-3.359
39.2	0.0392	-0.2399
39.22	0.03922	3.919
39.24	0.03924	2
39.26	0.03926	-1.279
39.28	0.03928	-3.76
39.3	0.0393	-0.32
39.32	0.03932	3.52
39.34	0.03934	2.799
39.36	0.03936	-0.5599
39.38	0.03938	-4
39.4	0.0394	-0.7199
39.42	0.03942	2.639
39.44	0.03944	3.599
39.46	0.03946	-0.08
39.48	0.03948	-3.679
39.5	0.0395	-1.52
39.52	0.03952	1.839
39.54	0.03954	3.919
39.56	0.03956	0.32
39.58	0.03958	-3.279
39.6	0.0396	-2
39.62	0.03962	0.7199
39.64	0.03964	4.239
39.66	0.03966	0.2399
39.68	0.03968	-2.639
39.7	0.0397	-2.879
39.72	0.03972	0.32
39.74	0.03974	4.079
39.76	0.03976	1.199
39.78	0.03978	-2.079
39.8	0.0398	-3.359
39.82	0.03982	-0.2399
39.84	0.03984	3.839
39.86	0.03986	1.839
39.88	0.03988	-1.199
39.9	0.0399	-3.76
39.92	0.03992	-0.08
39.94	0.03994	3.279
39.96	0.03996	3.039
39.98	0.03998	-0.4799
[truncated: 498,005+ more rows]
