# Supplementary material for: Minimally-invasive implantable device enhances brain cancer suppression
Source: EMBO Mol Med. 2024 Jun 20;16(7):1704–16. doi: 10.1038/s44321-024-00091-5 (PMC11250787; doi:10.1038/s44321-024-00091-5)
Supplement: Supplementary file 6 — Source data Fig. 4 [file 44321_2024_91_MOESM6_ESM.zip]

Archive with 10 entries (9 files):
- Figure 4E.xlsx
- Figure 4C/
- Figure 4C/Day1-I.tif
- Figure 4C/Day1-II.tif
- Figure 4C/Day1-III.tif
- Figure 4C/Day45-IV.tif
- Figure 4C/Day45-V.tif
- Figure 4C/Day45-VI.tif
- Figure 4D.xlsx
- Figure 4B.xlsx
