# Supplementary material for: Minimally-invasive implantable device enhances brain cancer suppression
Source: EMBO Mol Med. 2024 Jun 20;16(7):1704–16. doi: 10.1038/s44321-024-00091-5 (PMC11250787; doi:10.1038/s44321-024-00091-5)
Supplement: Supplementary file 6 — Source data Fig. 4 [file 44321_2024_91_MOESM6_ESM.zip › Figure 4E.xlsx]

## Sheet: Sheet1
absorbance				concentration
30mM	4	25	37	4	25	37
	187.841	190.352	187.939	27.4334	28.0484	27.4574
	189.891	183.657	201.133	27.9355	26.4088	30.6887
	181.39	182.81	198.63	25.8536	26.2014	30.0757
average	186.374	185.606	195.901	27.0742	26.8862	29.4073
SD	3.62223	3.37346	5.72173	0.887084	0.826161	1.40125
4mM	69.348	69.675	69.741	4.10705	4.12674	4.13071
	69.421	69.573	69.397	4.11144	4.12059	4.11
	69.308	69.157	69.656	4.10464	4.09554	4.12559
average	69.359	69.4683	69.598	4.10771	4.11429	4.1221
SD	0.0467832	0.22405	0.146303	0.00281725	0.0134921	0.00881027
