# Supplementary material for: Minimally-invasive implantable device enhances brain cancer suppression
Source: EMBO Mol Med. 2024 Jun 20;16(7):1704–16. doi: 10.1038/s44321-024-00091-5 (PMC11250787; doi:10.1038/s44321-024-00091-5)
Supplement: Supplementary file 6 — Source data Fig. 4 [file 44321_2024_91_MOESM6_ESM.zip › Figure 4D.xlsx]

## Sheet: Sheet1
	Fresh						Mean		durg	cell proliferation rate	inhibition rate		cell proliferation rate				inhibition rate
	3-488	3-DAPI	4-488	4-DAPI	5-488	5-DAPI			New	0.504986	0.495014			New drug	Old drug			Fresh	9 Months
1	237	511	71	143	94	147				0.529891	0.470109		average	0.523783	0.642123		average	0.476217	0.357877
2	276	452	73	121	87	176				0.536471	0.463529		SD	0.01356	0.074632		SD	0.01356	0.074632
3	196	441	51	104	47	102			average	0.523783	0.476217
4									SD	0.01356	0.01356
5									Old	0.731563	0.268437
SUM	709	1404	195	368	228	425				0.645933	0.354067
cell proliferation rate	0.504986		0.529891		0.536471		0.523783			0.548872	0.451128
inhibition rate	0.495014		0.470109		0.463529		0.476217		average	0.642123	0.357877
									SD	0.074632	0.074632
	9 Months						Mean
	3-488	3-DAPI	4-488	4-DAPI	5-488	5-DAPI
1	65	106	17	23	35	61
2	96	115	63	99	46	89
3	87	118	55	87	65	116
4
5
SUM	248	339	135	209	146	266
cell proliferation rate	0.731563		0.645933		0.548872		0.642123
