# Supplementary material for: Minimally-invasive implantable device enhances brain cancer suppression
Source: EMBO Mol Med. 2024 Jun 20;16(7):1704–16. doi: 10.1038/s44321-024-00091-5 (PMC11250787; doi:10.1038/s44321-024-00091-5)
Supplement: Supplementary file 6 — Source data Fig. 4 [file 44321_2024_91_MOESM6_ESM.zip › Figure 4B.xlsx]

## Sheet: Release concentration
Time	Time/h	Time/day	average absorbance	concentration/mM
0min	0	0	0.01	0
10min	0.167	0.00695833	7.114	0.363471
20min	0.33	0.01375	7.398	0.380892
45min	0.75	0.03125	7.045	0.359238
2h	2	0.0833333	6.617	0.332984
4h	4	0.166667	14.033	0.787897
6.5h	6.5	0.270833	9.591	0.515415
8h	8	0.333333	4.79	0.220912
9.5h	9.5	0.395833	4.589	0.208582
10h10min	10.167	0.423625	3.853	0.163434
30h	30	1.25	3.31	0.130125
51h	51	2.125	2.6795	0.0914489
57.5h	57.5	2.39583	2.609	0.0871243
81.5h	81.5	3.39583	1.704	0.0316096
94.5h	94.5	3.9375	1.504	0.0193412
320h	320	13.3333	1.216	0.00167464
513h	513	21.375	1.369	0.01106
20days after	993	41.375	1.5995	0.0251994
after 6days	1137	47.375	1.5723	0.0235309
after 9days	1359	56.625	1.48063	0.0179073
after 5days	1474	61.4167	1.5825	0.0241565
after 15days	1828	76.1667	1.6628	0.0290823
after 13days7h	2147	89.4583	1.8456	0.0402957
