# Supplementary material for: Minimally-invasive implantable device enhances brain cancer suppression
Source: EMBO Mol Med. 2024 Jun 20;16(7):1704–16. doi: 10.1038/s44321-024-00091-5 (PMC11250787; doi:10.1038/s44321-024-00091-5)
Supplement: Supplementary file 7 — Source data Fig. 5 [file 44321_2024_91_MOESM7_ESM.zip › Figure 5I.xlsx]

## Sheet: AL (2)
concentration	0.01	0.05	0.1	0.5	1	3		concentration/uM	0.01	0.05	0.1	0.5	1	3	5	7	9	11	13	15	20	30	40	50	60	70
488	1418	1322	1317	1027	965	791		proliferation rate	0.410539	0.431181	0.383853	0.333767	0.317748	0.265436	0.206897	0.253903	0.246177	0.231261	0.209501	0.194549	0.185328	0.179563	0.131579	0.0754717	0	0
DAPI	3454	3066	3431	3077	3037	2980
增殖率	0.410539	0.431181	0.383853	0.333767	0.317748	0.265436
concentration	5	7	9	11	13	15
488	6	618	483	398	344	621
DAPI	29	2434	1962	1721	1642	3192
增殖率	0.206897	0.253903	0.246177	0.231261	0.209501	0.194549
concentration	20	30	40	50	60	70
488	48	181	10	4	0	0
DAPI	259	1008	76	53	9	2
增殖率	0.185328	0.179563	0.131579	0.0754717	0	0
