# Supplementary material for: Minimally-invasive implantable device enhances brain cancer suppression
Source: EMBO Mol Med. 2024 Jun 20;16(7):1704–16. doi: 10.1038/s44321-024-00091-5 (PMC11250787; doi:10.1038/s44321-024-00091-5)
Supplement: Supplementary file 7 — Source data Fig. 5 [file 44321_2024_91_MOESM7_ESM.zip › Figure 5G.xlsx]

## Sheet: 电场、TMZ
T-36(TTF)
		1	2	3	4	5	6
1	电压（V/m）	558.88	237.3	127.67	75.45	48.49	36.16		558.88	297.95	237.3	227.25	195.31	169.9	127.67	117.53	109.28	75.45	69.97	64.65	48.49	42.09	36.16	34.82	27.6	14.94	（v/m）
	DAPI	1019	1451	1945	2585	943	1679		0.399411	0.467526	0.290145	0.383679	0.441961	0.453034	0.487404	0.403612	0.499336	0.504449	0.542572	0.584596	0.54825	0.568249	0.608696	0.628559	0.662369	0.718376
	488	407	421	948	1304	517	1022		0.14	0.276	0.3482	0.36	0.42	0.48	0.65	0.7	0.75	1.09	1.18	1.28	1.7	1.95	2.27	2.37	2.98	5.59	（v/cm)
	增值率	0.399411	0.290145	0.487404	0.504449	0.54825	0.608696		0.718376	0.662369	0.628559	0.608696	0.568249	0.54825	0.584596	0.542572	0.504449	0.499336	0.403612	0.487404	0.453034	0.441961	0.383679	0.290145	0.467526	0.399411
2	电压（V/m）	297.95	195.31	117.53	69.97	42.09	27.6
	DAPI	1940	2550	2879	2302	2381	2870
	488	907	1127	1162	1249	1353	1901
	增值率	0.467526	0.441961	0.403612	0.542572	0.568249	0.662369
3	电压（V/m）	227.25	169.9	109.28	64.65	34.82	14.94
	DAPI	1397	1203	1506	2441	2283	1921
	488	536	545	752	1427	1435	1380
	增值率	0.383679	0.453034	0.499336	0.584596	0.628559	0.718376
