# Supplementary material for: Minimally-invasive implantable device enhances brain cancer suppression
Source: EMBO Mol Med. 2024 Jun 20;16(7):1704–16. doi: 10.1038/s44321-024-00091-5 (PMC11250787; doi:10.1038/s44321-024-00091-5)
Supplement: Supplementary file 7 — Source data Fig. 5 [file 44321_2024_91_MOESM7_ESM.zip › Figure 5E.xlsx]

## Sheet: Sheet1
location (cm)	5	13	21	29	37	45
20	3.95V/cm	1.69V/cm	0.91V/cm	0.54V/cm	0.35V/cm	0.26V/cm
12	2.13V/cm	1.40V/cm	0.84V/cm	0.50V/cm	0.30V/cm	0.20V/cm
4	1.62V/cm	1.21V/cm	0.78V/cm	0.46V/cm	0.25V/cm	0.11V/cm
