# Supplementary material for: Minimally-invasive implantable device enhances brain cancer suppression
Source: EMBO Mol Med. 2024 Jun 20;16(7):1704–16. doi: 10.1038/s44321-024-00091-5 (PMC11250787; doi:10.1038/s44321-024-00091-5)
Supplement: Supplementary file 8 — Source data Fig. 6 [file 44321_2024_91_MOESM8_ESM.zip]

Archive with 19 entries (16 files):
- Figure 6C/
- Figure 6C/Figure 6C.tif
- Figure 6F/
- Figure 6F/Control.tif
- Figure 6F/MIBTS.tif
- Figure 6D.xlsx
- Figure 6B.xlsx
- Figure 6G.xlsx
- Figure 6A/
- Figure 6A/AL-488.tif
- Figure 6A/AL-DAPI.tif
- Figure 6A/CTR-488.tif
- Figure 6A/CTR-DAPI.tif
- Figure 6A/MIBTS-488.tif
- Figure 6A/MIBTS-DAPI.tif
- Figure 6A/TMZ-488 .tif
- Figure 6A/TMZ-DAPI.tif
- Figure 6A/TTF-488.tif
- Figure 6A/TTF-DAPI.tif
