# Supplementary material for: Minimally-invasive implantable device enhances brain cancer suppression
Source: EMBO Mol Med. 2024 Jun 20;16(7):1704–16. doi: 10.1038/s44321-024-00091-5 (PMC11250787; doi:10.1038/s44321-024-00091-5)
Supplement: Supplementary file 8 — Source data Fig. 6 [file 44321_2024_91_MOESM8_ESM.zip › Figure 6D.xlsx]

## Sheet: Sheet1
	Intensity (V) / Distance (mm）	10	20	30	40	50
Tissue	device 1	2.83	2.72	2.32	1.8	1.47
	device 2	3.08	2.64	2.27	1.47	1.38
	device 3	2.74	2.08	1.62	1.1	1.04
	average	2.88333	2.48	2.07	1.45667	1.29667
	SD	0.143836	0.284722	0.318852	0.285929	0.185173
Control	device 1	3.55	3.04	2.42	2.07	1.98
	device 2	3.24	2.64	2.57	1.86	1.63
	device 3	3.17	2.59	2.31	1.78	1.38
	average	3.32	2.75667	2.43333	1.90333	1.66333
	SD	0.165126	0.201384	0.106562	0.122293	0.24608
		10	20	30	40	50
percentage of electrical attenuation		-0.131526	-0.100363	-0.149315	-0.234676	-0.220441
