# Supplementary material for: Minimally-invasive implantable device enhances brain cancer suppression
Source: EMBO Mol Med. 2024 Jun 20;16(7):1704–16. doi: 10.1038/s44321-024-00091-5 (PMC11250787; doi:10.1038/s44321-024-00091-5)
Supplement: Supplementary file 8 — Source data Fig. 6 [file 44321_2024_91_MOESM8_ESM.zip › Figure 6B.xlsx]

## Sheet: 细胞实验数据 
	C						Mean		device	增值率	SD		MIBTS-TMZ VS C	#REF!
序号	1-488	1-DAPI	2-488	2-DAPI	3-488	3-DAPI			C	0.737219	0.0514665		MIBTS-TMZ VS TMZ	#REF!
1	437	627	498	735	356	538			TMZ	0.42427	0.0516369		MIBTS-TMZ VS AL	#REF!
2	394	440	527	739	313	494			AL	0.303749	0.00235899		MIBTS-TMZ VS TTF	#REF!
3	410	443	487	670	223	340			TTF	0.272415	0.10529		MIBTS-AL VS C	0.885642
4	261	336	420	555	166	207			MIBTS-AL	0.0843072	0.0377732		MIBTS-AL VS TMZ	0.801289
5	476	610	494	646	223	302							MIBTS-AL VS AL	0.722445
SUM	1978	2456	2426	3345	1281	1881							MIBTS-AL VS TTF	0.690519
增值率	0.805375		0.725262		0.681021		0.737219						MIBTS-TMZ VS MIBTS-AL	#REF!
	TMZ
序号	1-488	1-DAPI	2-488	2-DAPI	3-488	3-DAPI			C	TMZ	AL	TTF	MIBTS-TMZ	MIBTS-AL
1	81	180	188	465	119	317			0.805375	0.49562	0.30251	0.163392	0.136855	0.0970149
2	64	142	161	434	108	274			0.725262	0.375123	0.307051	0.239093	0.223716	0.122888
3	81	161	111	339	201	469			0.681021	0.402067	0.301686	0.414758	0.230177	0.0330189
4	76	150	177	432	188	477
5	94	166	123	356	123	301
SUM	396	799	760	2026	739	1838				方差分析：单因素方差分析
增值率	0.49562		0.375123		0.402067		0.42427			SUMMARY
	TTF									组	观测数	求和	平均	方差
序号	1-488	1-DAPI	2-488	2-DAPI	3-488	3-DAPI				列 1	3	2.21166	0.737219	0.0039732
1	201	1415	162	755	85	308				列 2	3	1.27281	0.42427	0.00399955
2	184	1222	242	981	96	251				列 3	3	0.911248	0.303749	8.34727e-06
3	123	375	224	864	178	439				列 4	3	0.817244	0.272415	0.0166289
4	174	1162	205	884	293	574				列 5	3	0.590748	0.196916	0.00271596
5										列 6	3	0.252922	0.0843072	0.00214022
SUM	682	4174	833	3484	652	1572
增值率	0.163392		0.239093		0.414758		0.272415
	MIBTS-AL									方差分析
序号	1-488	1-DAPI	2-488	2-DAPI	3-488	3-DAPI				差异源	SS	df	MS	F	P-value	F crit
1	13	52	26	253	17	302				组间	0.769631	5	0.153926	31.3429	1.72756e-06	3.10588
2	6	18	39	342	2	259				组内	0.0589324	12	0.00491104
3	20	332	15	56	2	75
4										总计	0.828564	17
5
SUM	39	402	80	651	21	636
增值率	0.0970149		0.122888		0.0330189		0.0843072
																	qα0.05	qα0.01	qα0.001
	AL																3.673	4.836	6.47
序号	1-488	1-DAPI	2-488	2-DAPI	3-488	3-DAPI				Pairs	Mean diff.	n(Group1)	n(Group2)	SE of diff.	Q	Significant p=0.05	Significant p=0.01	Significant p=0.001	星号
1	66	227	74	180	104	269				MIBTS-TMZ VS C	0.540303	3	3	0.04046	13.354	YES	YES	YES	***
2	109	359	90	416	99	326				MIBTS-TMZ VS TMZ	0.227354	3	3	0.04046	5.61923	YES	YES	NO	**
3	110	263	109	359	78	274				MIBTS-TMZ VS AL	0.106833	3	3	0.04046	2.64046	NO	NO	NO	n.s.
4	90	416	99	326	76	376				MIBTS-TMZ VS TTF	0.0754985	3	3	0.04046	1.866	NO	NO	NO	n.s.
5	83	249	107	279	126	356				MIBTS-AL VS C	0.652912	3	3	0.04046	16.1372	YES	YES	YES	***
SUM	458	1514	479	1560	483	1601				MIBTS-AL VS TMZ	0.339963	3	3	0.04046	8.40244	YES	YES	YES	***
增值率	0.30251		0.307051		0.301686		0.303749			MIBTS-AL VS AL	0.219442	3	3	0.04046	5.42368	YES	YES	NO	**
										MIBTS-AL VS TTF	0.188107	3	3	0.04046	4.64922	YES	NO	NO	*
	MIBTS-TMZ									MIBTS-TMZ VS MIBTS-AL	0.112609	3	3	0.04046	2.78321	NO	NO	NO	N.S.
序号	1-488	1-DAPI	2-488	2-DAPI	3-488	3-DAPI
1	48	145	145	505	73	241
2	36	359	143	477	37	416
3	30	329	78	654	189	642
4
5
SUM	114	833	366	1636	299	1299
增值率	0.136855		0.223716		0.230177		0.196916
