# Supplementary material for: Minimally-invasive implantable device enhances brain cancer suppression
Source: EMBO Mol Med. 2024 Jun 20;16(7):1704–16. doi: 10.1038/s44321-024-00091-5 (PMC11250787; doi:10.1038/s44321-024-00091-5)
Supplement: Supplementary file 8 — Source data Fig. 6 [file 44321_2024_91_MOESM8_ESM.zip › Figure 6G.xlsx]

## Sheet: Tumor Rate
肿瘤大小（mm2)	AL（荧光强度）			TTF			MIBTS-AL			TMZ
	实验组	对照组		实验组	对照组		实验组	对照组		实验组	对照组
	5603400	7841000		1.213	3.863		0.124714	1.87952		0.179	0.193
	2603150	4998400		0.777	3.096		0.312837	1.8659		0.161	0.207
	2419100	5193000		0.924	2.222		0.186426	1.7556		0.192	0.26
average	3.54188e+06	6010800		0.971333	3.06033		0.207992	1.83367		0.177333	0.22
SD	1.45965e+06	1.29658e+06		0.181116	0.67041		0.0783003	0.0554851		0.0127105	0.028856
inhibition rate	TMZ	AL	TTF	MIBTS-AL			C	TMZ	AL	TTF	MIBTS-AL
	0.0725389	0.285372	0.685995	0.933646			1	0.927461	0.714628	0.314005	0.0663542
	0.222222	0.479203	0.250969	0.832339			1	0.777778	0.520797	0.749031	0.167661
	0.261538	0.534161	0.415842	0.893811			1	0.738462	0.465839	0.584158	0.106189
average	0.185433	0.432912	0.450935	0.886599			1	0.814567	0.567088	0.549065	0.113401
SD	0.081426	0.106712	0.179324	0.0416715			0	0.081426	0.106712	0.179324	0.0416715
	0.790849	0.511716	0.491387
方差分析：单因素方差分析
SUMMARY								显著性差异分析						qα0.05	qα0.01	qα0.001
组	观测数	求和	平均	方差										3.673	4.836	6.47
列 1	3	3	1	0				Pairs	Mean diff.	n(Group1)	n(Group2)	SE of diff.	Q	Significant p=0.05	Significant p=0.01	Significant p=0.001	星号
列 2	3	2.4437	0.814567	0.00994529				TMZ vs MIBTS	0.701166	3	3	0.0720495	9.73172	YES	YES	YES	***
列 3	3	1.70126	0.567088	0.0170812				AL vs MIBTS	0.453687	3	3	0.0720495	6.29687	YES	YES	NO	**
列 4	3	1.64719	0.549065	0.0482357				TTF vs MIBTS	0.435663	3	3	0.0720495	6.04672	YES	YES	NO	**
列 5	3	0.340204	0.113401	0.00260477				C VS MIBTS	0.886599	3	3	0.0720495	12.3054	YES	YES	YES	***
								C VS TMZ	0.185433	3	3	0.0720495	2.57369	NO	NO	NO	***
								C VSTTF	0.450935	3	3	0.0720495	6.25869	YES	NO	NO	*
方差分析								C VS AL	0.432912	3	3	0.0720495	6.00854	YES	NO	NO	***
差异源	SS	df	MS	F	P-value	F crit
组间	1.33832	4	0.334579	21.484	6.7418e-05	3.47805
组内	0.155734	10	0.0155734
总计	1.49405	14
